# Supplementary material for: Mining key circRNA-associated-ceRNA networks for milk fat metabolism in cows with varying milk fat percentages
Source: BMC Genomics. 2024 Apr 1;25:323. doi: 10.1186/s12864-024-10252-y (PMC10983688; doi:10.1186/s12864-024-10252-y)
Supplement: Supplementary file 1 — Supplementary Material 1 [file 12864_2024_10252_MOESM1_ESM.xlsx]

## Sheet: Sheet1
Table S1 Differentially expressed circRNAs in the high-milk fat percentage and low-milk fat percentage groups
CircRNA_ID	Chr	spliced_length	Genomic mapping	samples	Host gene	log2FoldChange	pval	padj	significant
novel_circ_0013229	2	385	exon:103382966-103383082,exon:103383789-103384058	H_2098,H_2190,L_2034,L_2037,L_2137,L_2170	FN1	-2.4635	0.010248	0.95285	TRUE
novel_circ_0013320	2	239	exon:112024861-112024973,exon:112028394-112028448,exon:112035630-112035703	H_2046,H_2190,H_2226,L_2037	WDFY1	4.0553	0.028611	0.95285	TRUE
novel_circ_0016941	5	344	intron:77518376-77518569,intron:77522895-77523046	H_2046,H_2098,H_2190,H_2226	BICD1	4.7577	0.019231	0.95285	TRUE
novel_circ_0005235	16	298	exon:60166350-60166494,exon:60171915-60172019,exon:60173291-60173341	H_2046,H_2190	RALGPS2	5.1841	0.023209	0.95285	TRUE
novel_circ_0012320	27	242	exon:33394858-33394993,exon:33413385-33413492	L_2034,L_2137,L_2170	DDHD2	-5.0686	0.011219	0.95285	TRUE
novel_circ_0006663	19	373	exon:17490299-17490465,exon:17500103-17500310	L_2034,L_2137,L_2170	MYO1D	-4.8872	0.019924	0.95285	TRUE
novel_circ_0009702	21	345	exon:65038868-65039036,exon:65050603-65050780	H_2046,H_2098,H_2190,H_2226,L_2034,L_2037,L_2137,L_2170	EVL	1.6848	0.0064481	0.95285	TRUE
novel_circ_0018376	7	707	exon:25789211-25789351,exon:25790865-25790976,exon:25795469-25795568,exon:25810148-25810256,exon:25810833-25810943,exon:25812813-25812952	H_2046,H_2098,H_2190,H_2226,L_2034,L_2037,L_2137,L_2170	SLC12A2	-1.2029	0.0041348	0.95285	TRUE
novel_circ_0015179	3	548	exon:89490469-89490693,exon:89492086-89492173,exon:89494200-89494344,exon:89494922-89495015	H_2046,H_2190,L_2034,L_2137,L_2170	PRKAA2	-2.7682	0.044019	0.95285	TRUE
novel_circ_0014229	2	376	exon:9650960-9651073,exon:9651899-9652057,exon:9652630-9652735	H_2098,L_2037,L_2137,L_2170	ITGAV	-3.6617	0.044839	0.95285	TRUE
novel_circ_0000768	10	518	exon:67199994-67200512	H_2046,H_2098,H_2190,H_2226,L_2034,L_2037,L_2137,L_2170	SAMD4A	-0.46677	0.047225	0.95285	TRUE
novel_circ_0007510	1	275	intergenic_region:120056798-120056857,intergenic_region:120058274-120058490	L_2034,L_2037,L_2170	--	-6.1891	0.00017192	0.31915	TRUE
novel_circ_0003052	13	546	exon:28301400-28301477,exon:28301593-28301619,exon:28304142-28304246,exon:28306736-28306849,exon:28315859-28315930,exon:28318427-28318582	H_2046,H_2098,H_2226,L_2034,L_2037,L_2137,L_2170	PRPF18	-1.7028	0.049905	0.95285	TRUE
novel_circ_0009580	21	157	exon:54946265-54946422	H_2046,H_2098,H_2226	MIS18BP1	5.0166	0.016436	0.95285	TRUE
novel_circ_0008576	1	571	intergenic_region:90260589-90261160	H_2046,H_2098	--	5.0415	0.029959	0.95285	TRUE
novel_circ_0017744	6	375	exon:67083201-67083362,exon:67088101-67088238,exon:67094739-67094816	L_2034,L_2037,L_2170	SLAIN2	-4.5329	0.043026	0.95285	TRUE
novel_circ_0010913	24	462	exon:32718890-32719030,exon:32725202-32725371,exon:32731813-32731966	H_2046,H_2098,H_2226	LAMA3	5.0796	0.013759	0.95285	TRUE
novel_circ_0010002	22	375	exon:35922566-35922648,exon:35926575-35926610,exon:35932151-35932208,exon:35934018-35934127,exon:35936834-35936926	H_2046,H_2098,H_2190,H_2226,L_2037,L_2137,L_2170	MAGI1	2.0164	0.0087108	0.95285	TRUE
novel_circ_0006373	18	377	exon:47936258-47936361,exon:47952536-47952810	H_2046,L_2034,L_2037,L_2137,L_2170	SIPA1L3	-3.8072	0.016703	0.95285	TRUE
novel_circ_0016984	5	483	exon:82106892-82107031,exon:82116157-82116217,exon:82118090-82118161,exon:82118330-82118497,exon:82120958-82121004	H_2190,H_2226,L_2034,L_2037,L_2137,L_2170	MRPS35	-2.2908	0.042579	0.95285	TRUE
novel_circ_0007576	1	580	exon:127417895-127417971,exon:127427904-127427998,exon:127437452-127437555,exon:127438051-127438196,exon:127440516-127440561,exon:127443229-127443346	H_2046,H_2098,H_2190,H_2226,L_2034,L_2037,L_2137,L_2170	RASA2	-0.95004	0.0094969	0.95285	TRUE
novel_circ_0010580	23	322	exon:39792882-39793019,exon:39793639-39793737,exon:39795394-39795481	H_2098,H_2190,H_2226	NUP153	4.9598	0.019612	0.95285	TRUE
novel_circ_0001247	11	192	exon:12007188-12007271,exon:12030344-12030453	H_2046,H_2098,H_2190,H_2226	EXOC6B	4.9322	0.011825	0.95285	TRUE
novel_circ_0020910	X	195	exon:80326056-80326251	L_2037	IGBP1	-5.161	0.03756	0.95285	TRUE
novel_circ_0010398	23	340	exon:19219722-19219828,exon:19228286-19228411,exon:19232467-19232576	H_2046,H_2098,H_2190,H_2226,L_2034,L_2037,L_2137,L_2170	CLIC5	-2.0103	0.00063981	0.73091	TRUE
novel_circ_0011379	25	426	exon:14378702-14378878,exon:14381747-14381872,exon:14385693-14385818	H_2046,H_2098,H_2190,H_2226,L_2034,L_2037,L_2170	ABCC1	2.5685	0.011346	0.95285	TRUE
novel_circ_0016603	5	254	exon:38253641-38253760,exon:38268715-38268794,exon:38271271-38271327	L_2137,L_2170	PPHLN1	-5.2792	0.015355	0.95285	TRUE
novel_circ_0009016	20	274	exon:41590911-41591043,exon:41594001-41594143	H_2098,H_2190,H_2226,L_2034,L_2037,L_2137,L_2170	PDZD2	-2.1527	0.046055	0.95285	TRUE
novel_circ_0004560	15	66	intergenic_region:53154576-53154642	H_2046,H_2098,H_2226	--	5.2199	0.009591	0.95285	TRUE
novel_circ_0004389	15	89	exon:34086176-34086265	H_2046,H_2098,H_2190	GRAMD1B	5.2645	0.0085352	0.95285	TRUE
novel_circ_0003115	13	406	exon:34759668-34759768,exon:34777147-34777355,exon:34785346-34785444	L_2037,L_2137,L_2170	--	-5.616	0.0019483	0.95285	TRUE
novel_circ_0004021	14	90	exon:63639138-63639228	H_2046,H_2098,H_2226	PABPC1	6.6562	2.11e-05	0.20166	TRUE
novel_circ_0014812	3	370	exon:49256642-49256878,exon:49272387-49272521	H_2098,H_2190,L_2034,L_2037,L_2137,L_2170	ARHGAP29	-2.4335	0.043903	0.95285	TRUE
novel_circ_0017136	6	188	exon:101648518-101648613,exon:101649882-101649975	H_2046,H_2098,H_2190,H_2226,L_2170	PTPN13	3.7745	0.019893	0.95285	TRUE
novel_circ_0007663	1	652	exon:135136453-135136553,exon:135139899-135140028,exon:135142259-135142345,exon:135149118-135149187,exon:135157651-135157760,exon:135157926-135158085	H_2046,H_2098,H_2190,H_2226,L_2034,L_2037,L_2137,L_2170	RYK	-0.759	0.024168	0.95285	TRUE
novel_circ_0007121	19	447	exon:46360080-46360275,exon:46361684-46361936	L_2037,L_2137,L_2170	ITGB3	-5.0613	0.01218	0.95285	TRUE
novel_circ_0011944	26	441	exon:31447687-31447989,exon:31459148-31459287	L_2034,L_2037,L_2137	PDCD4	-4.9927	0.016531	0.95285	TRUE
novel_circ_0018716	7	332	exon:7931024-7931356	H_2046,H_2098,H_2190	NOTCH3	5.2474	0.0091331	0.95285	TRUE
novel_circ_0014035	2	99	exon:69775772-69775871	L_2034,L_2037,L_2170	INSIG2	-4.8257	0.021553	0.95285	TRUE
novel_circ_0016861	5	119	exon:67925005-67925124	H_2046,H_2190,H_2226,L_2137	TXNRD1	3.0928	0.044995	0.95285	TRUE
novel_circ_0013155	29	491	exon:50442498-50442599,exon:50444480-50444609,exon:50445309-50445502,exon:50455146-50455214	L_2034,L_2137,L_2170	AP2A2	-4.9632	0.0158	0.95285	TRUE
novel_circ_0020422	9	294	exon:9596334-9596473,exon:9618634-9618789	H_2046,H_2098,H_2190,H_2226	FAM135A	5.5327	0.0015451	0.95285	TRUE
novel_circ_0009692	21	368	exon:64276728-64277096	H_2046,H_2098,H_2190,H_2226,L_2034,L_2037,L_2137,L_2170	BCL11B	2.4349	0.013506	0.95285	TRUE
novel_circ_0009697	21	398	exon:64469222-64469478,exon:64476154-64476296	L_2034,L_2137,L_2170	SETD3	-4.7175	0.028346	0.95285	TRUE
novel_circ_0018525	7	748	exon:46847798-46848546	H_2046,H_2098,H_2190,H_2226,L_2034,L_2037,L_2137,L_2170	H2AFY	0.59967	0.01484	0.95285	TRUE
novel_circ_0018031	6	52	exon:97800026-97800078	H_2046,H_2098,H_2190,H_2226,L_2137	LIN54	3.1749	0.030695	0.95285	TRUE
novel_circ_0006307	18	413	intergenic_region:40818218-40818384,intergenic_region:40820825-40821003,intergenic_region:40827492-40827561	H_2046,L_2034,L_2037,L_2137,L_2170	--	-3.1916	0.010713	0.95285	TRUE
novel_circ_0014835	3	377	exon:49965833-49965895,exon:49966561-49966708,exon:49967988-49968041,exon:49988533-49988648	H_2098,L_2034,L_2037,L_2137,L_2170	FNBP1L	-3.817	0.015294	0.95285	TRUE
novel_circ_0007109	19	141	exon:46065074-46065215	H_2046,H_2098,H_2190,H_2226,L_2034,L_2037,L_2137,L_2170	KANSL1	-1.9714	0.0085984	0.95285	TRUE
novel_circ_0003341	13	303	exon:54530214-54530376,exon:54534955-54535096	H_2046,H_2098,H_2190	TCFL5	4.7986	0.03146	0.95285	TRUE
novel_circ_0012297	27	298	exon:28476392-28476569,exon:28486702-28486823	H_2046,H_2098,H_2190,H_2226,L_2170	NRG1	3.1782	0.02188	0.95285	TRUE
novel_circ_0009234	21	170	exon:12776157-12776265,exon:12777364-12777426	H_2046,H_2098,H_2190,H_2226	MCTP2	5.8743	0.00027404	0.40697	TRUE
novel_circ_0018731	7	367	exon:80505178-80505312,exon:80515554-80515683,exon:80516288-80516392	L_2034,L_2037,L_2170	RARS	-4.8099	0.022422	0.95285	TRUE
novel_circ_0019028	8	225	exon:23945439-23945521,exon:23955885-23956028	L_2137,L_2170	MLLT3	-5.2097	0.017314	0.95285	TRUE
novel_circ_0009058	20	443	exon:5662906-5663079,exon:5667911-5668000,exon:5671332-5671513	H_2098,H_2226	CPEB4	7.5216	0.026329	0.95285	TRUE
novel_circ_0006848	19	377	exon:28131620-28131712,exon:28138303-28138405,exon:28150246-28150273,exon:28161725-28161881	H_2046,H_2098,L_2034,L_2037,L_2137,L_2170	MYH10	-2.3097	0.042663	0.95285	TRUE
novel_circ_0003486	13	296	exon:71120178-71120474	H_2046,H_2226	PTPRT	5.2872	0.018059	0.95285	TRUE
novel_circ_0007672	1	339	exon:135758174-135758317,exon:135763635-135763831	H_2098,H_2190,H_2226	TOPBP1	4.5829	0.046603	0.95285	TRUE
novel_circ_0013777	2	456	exon:27995619-27995728,exon:27995992-27996093,exon:27998219-27998352,exon:28007044-28007092,exon:28007194-28007259	H_2046,H_2098,H_2190,H_2226,L_2034,L_2037,L_2137,L_2170	STK39	0.80824	0.041508	0.95285	TRUE
novel_circ_0008132	1	196	exon:50102309-50102373,exon:50111558-50111690	L_2037,L_2137,L_2170	ALCAM	-4.7464	0.02824	0.95285	TRUE
novel_circ_0005731	17	368	exon:45169036-45169173,exon:45171974-45172205	H_2046,H_2190,H_2226	PUS1	4.5979	0.048297	0.95285	TRUE
novel_circ_0010087	22	397	exon:48697463-48697612,exon:48698358-48698606	H_2098,H_2226	ALAS1	4.9548	0.03609	0.95285	TRUE
novel_circ_0005081	16	305	exon:44859436-44859541,exon:44860956-44861052,exon:44874623-44874727	H_2046,H_2098,H_2190,H_2226,L_2034,L_2037,L_2137,L_2170	RERE	-0.73097	0.044865	0.95285	TRUE
novel_circ_0011842	26	237	exon:17886178-17886255,exon:17887268-17887428	H_2046,H_2098,H_2190,H_2226,L_2170	TM9SF3	4.0433	0.017659	0.95285	TRUE
novel_circ_0001566	11	550	exon:30689720-30690270	H_2046	FOXN2	5.2241	0.038504	0.95285	TRUE
novel_circ_0017999	6	314	exon:93602344-93602476,exon:93609566-93609669,exon:93612480-93612559	H_2098,H_2190,H_2226,L_2170	BMP2K	4.0957	0.026344	0.95285	TRUE
novel_circ_0014977	3	246	exon:66924349-66924480,exon:66924679-66924732,exon:66925144-66925206	L_2034,L_2037	USP33	-4.7548	0.047464	0.95285	TRUE
novel_circ_0001603	11	370	intron:37224150-37224324,intron:37242319-37242515	H_2190,H_2226,L_2034,L_2037,L_2137,L_2170	SPTBN1	-2.7604	0.0071676	0.95285	TRUE
novel_circ_0001604	11	329	intron:37239522-37239655,intron:37242319-37242515	L_2034,L_2037	SPTBN1	-4.8321	0.040431	0.95285	TRUE
novel_circ_0008848	20	339	exon:2779819-2779965,exon:2813661-2813854	H_2098,H_2190,L_2034,L_2037,L_2137,L_2170	RANBP17	-2.7144	0.048447	0.95285	TRUE
novel_circ_0007735	1	335	exon:139310784-139310969,exon:139343309-139343459	H_2046,H_2098,H_2190	BRWD1	4.8221	0.027934	0.95285	TRUE
novel_circ_0013757	2	167	exon:26652666-26652833	H_2098,H_2190,H_2226	PPIG	4.6611	0.039439	0.95285	TRUE
novel_circ_0008157	1	117	exon:55950068-55950185	L_2137,L_2170	NECTIN3	-4.9084	0.034077	0.95285	TRUE
novel_circ_0015788	4	493	exon:60800564-60800709,exon:60801388-60801626,exon:60802631-60802741	H_2046,H_2098,H_2190,H_2226,L_2034,L_2037,L_2137,L_2170	ANLN	0.89906	0.039116	0.95285	TRUE
novel_circ_0009304	21	178	exon:22159733-22159911	L_2034,L_2037,L_2137,L_2170	IQGAP1	-5.1072	0.0050906	0.95285	TRUE
novel_circ_0012781	28	258	exon:5839014-5839176,exon:5839790-5839886	H_2046,H_2190,H_2226	NTPCR	4.8608	0.026317	0.95285	TRUE
novel_circ_0015419	4	364	exon:113698770-113698862,exon:113703147-113703251,exon:113709446-113709614	H_2098,H_2190,H_2226	AGAP3	4.7202	0.034708	0.95285	TRUE
novel_circ_0005849	17	151	exon:53893122-53893169,exon:53893841-53893894,exon:53894606-53894657	H_2046,H_2098,H_2190,H_2226,L_2170	CAMKK2	4.4217	0.0054646	0.95285	TRUE
novel_circ_0003444	13	615	intron:66317008-66317079,intron:66328155-66328322,intron:66329733-66330011,intron:66331652-66331751	H_2046,H_2098,H_2190,H_2226,L_2034,L_2037,L_2137,L_2170	SRC	1.3829	0.013801	0.95285	TRUE
novel_circ_0017850	6	462	exon:77505408-77505591,exon:77506548-77506670,exon:77560397-77560463,exon:77561666-77561757	H_2046,H_2098,H_2190,L_2034,L_2037,L_2137,L_2170	ADGRL3	-2.1951	0.035519	0.95285	TRUE
novel_circ_0008177	1	217	exon:56682630-56682758,exon:56692996-56693085	L_2034,L_2037,L_2170	PHLDB2	-4.6996	0.030251	0.95285	TRUE
novel_circ_0009289	21	525	exon:22115555-22115677,exon:22117669-22117835,exon:22121297-22121432,exon:22122102-22122204	H_2098,L_2034,L_2037,L_2170	IQGAP1	-3.3596	0.036204	0.95285	TRUE
novel_circ_0004319	15	359	exon:20303431-20303561,exon:20321553-20321699,exon:20321898-20321981	H_2046,H_2098,H_2226,L_2034,L_2037,L_2137,L_2170	RDX	-2.4934	0.009449	0.95285	TRUE
novel_circ_0011507	25	269	exon:25651731-25651800,exon:25652939-25653031,exon:25654472-25654580	H_2226,L_2034,L_2037,L_2137,L_2170	XPO6	-2.6231	0.048786	0.95285	TRUE
novel_circ_0005101	16	317	exon:47030141-47030258,exon:47046717-47046831,exon:47053389-47053475	L_2034,L_2037,L_2170	ACOT7	-5.1175	0.01098	0.95285	TRUE
novel_circ_0017018	5	322	exon:83392830-83393030,exon:83400859-83400981	L_2037,L_2137,L_2170	ITPR2	-4.6021	0.040385	0.95285	TRUE
novel_circ_0008991	20	279	exon:40078965-40079161,exon:40080172-40080255	H_2046,H_2226,L_2034,L_2037,L_2137,L_2170	ADAMTS12	-2.6882	0.0083369	0.95285	TRUE
novel_circ_0000205	10	112	exon:16312278-16312390	H_2046,H_2098,H_2190,H_2226,L_2034	KIF23	2.8056	0.034877	0.95285	TRUE
novel_circ_0012840	28	499	exon:8872342-8872564,exon:8875699-8875848,exon:8879297-8879425	H_2046,H_2098,H_2226,L_2034,L_2037,L_2137,L_2170	GPR137B	-2.073	0.037103	0.95285	TRUE
novel_circ_0009119	20	373	exon:64014920-64014982,exon:64025113-64025211,exon:64027143-64027356	H_2046,H_2098,H_2226	SEMA5A	4.8548	0.026459	0.95285	TRUE
novel_circ_0001348	11	297	exon:15524542-15524839	H_2046,H_2098,H_2190,H_2226,L_2034,L_2037,L_2137,L_2170	LTBP1	-1.3768	0.023809	0.95285	TRUE
novel_circ_0001122	11	468	exon:101097687-101097860,exon:101098415-101098710	H_2046,H_2098,H_2190,H_2226,L_2170	ABL1	3.1413	0.019907	0.95285	TRUE
novel_circ_0003360	13	372	intergenic_region:58098952-58099047,intergenic_region:58103432-58103516,intergenic_region:58106556-58106749	H_2098,H_2226,L_2034,L_2037,L_2137,L_2170	--	-2.8398	0.026761	0.95285	TRUE
novel_circ_0007188	19	527	exon:48753587-48753745,exon:48758308-48758392,exon:48760626-48760828,exon:48763539-48763622	H_2046,H_2098,H_2190,H_2226,L_2034,L_2037,L_2137,L_2170	SMURF2	-0.8833	0.046686	0.95285	TRUE
novel_circ_0007184	19	158	exon:48753587-48753745	L_2037,L_2137,L_2170	SMURF2	-4.694	0.030821	0.95285	TRUE
novel_circ_0002474	12	319	exon:2436832-2436927,exon:2448332-2448427,exon:2509328-2509457	H_2046,H_2098,H_2190,H_2226,L_2034	DIAPH3	2.7224	0.043282	0.95285	TRUE
novel_circ_0017599	6	317	exon:55508584-55508689,exon:55512974-55513186	H_2046,H_2098,H_2190,H_2226	ARAP2	5.1888	0.0050464	0.95285	TRUE
novel_circ_0013675	2	388	exon:22845305-22845497,exon:22850738-22850934	H_2226,L_2034,L_2037,L_2137,L_2170	SP3	-3.5243	0.040639	0.95285	TRUE
novel_circ_0013580	2	522	intergenic_region:13426547-13426708,intergenic_region:13427677-13427841,intergenic_region:13430372-13430500,intergenic_region:13431246-13431315	H_2046,H_2098,H_2190,H_2226	--	5.3777	0.0020767	0.95285	TRUE
novel_circ_0009630	21	241	exon:5653790-5653903,exon:5655428-5655556	H_2190,L_2034,L_2037,L_2137,L_2170	ALDH1A3	-2.4884	0.035102	0.95285	TRUE
novel_circ_0014914	3	464	exon:58498112-58498203,exon:58500240-58500312,exon:58500403-58500559,exon:58501716-58501861	H_2046,H_2098,H_2190,H_2226,L_2034,L_2037,L_2137,L_2170	--	-1.4991	0.0038633	0.95285	TRUE
novel_circ_0007797	1	483	exon:146091628-146091833,exon:146092613-146092715,exon:146093309-146093485	H_2046,H_2098,H_2190,H_2226,L_2034,L_2037,L_2137,L_2170	PCNT	1.3539	0.00014483	0.31889	TRUE
novel_circ_0019223	8	498	exon:51191921-51191971,exon:51194884-51194947,exon:51196776-51196829,exon:51198307-51198414,exon:51199314-51199363,exon:51203049-51203127,exon:51206289-51206387	H_2046,H_2098,H_2190,H_2226,L_2034,L_2037,L_2137,L_2170	OSTF1	-0.70825	0.032834	0.95285	TRUE
novel_circ_0017617	6	356	exon:57158827-57158911,exon:57160580-57160663,exon:57164849-57165038	H_2046,H_2098,H_2190,H_2226,L_2034,L_2137,L_2170	PGM2	2.0204	0.02592	0.95285	TRUE
novel_circ_0019971	9	306	exon:43406656-43406801,exon:43408756-43408791,exon:43410455-43410581	H_2098,H_2190,H_2226	CRYBG1	5.2601	0.0080738	0.95285	TRUE
novel_circ_0006777	19	338	exon:22717491-22717567,exon:22718707-22718762,exon:22720542-22720749	H_2046,H_2098,H_2190,H_2226,L_2034,L_2037,L_2137,L_2170	SLC43A2	1.3206	0.023161	0.95285	TRUE
novel_circ_0018390	7	263	exon:26440128-26440231,exon:26453037-26453197	H_2046,H_2190,H_2226,L_2170	PRRC1	4.6399	0.043296	0.95285	TRUE
novel_circ_0008014	1	334	exon:29258391-29258600,exon:29266498-29266623	H_2046,H_2098,H_2190,H_2226,L_2037,L_2137,L_2170	GBE1	1.709	0.042756	0.95285	TRUE
novel_circ_0010632	23	309	exon:43036611-43036734,exon:43038044-43038097,exon:43042177-43042310	H_2046,H_2098,H_2226	SIRT5	4.6483	0.04127	0.95285	TRUE
novel_circ_0014644	3	418	exon:28715424-28715560,exon:28715951-28716063,exon:28716842-28717012	H_2046,H_2098,H_2190,H_2226,L_2034,L_2037,L_2137	DENND2C	2.1718	0.019341	0.95285	TRUE
novel_circ_0004763	15	427	exon:83478140-83478360,exon:83479105-83479239,exon:83479764-83479837	H_2046,H_2098,H_2190,H_2226,L_2034,L_2137,L_2170	NCAPD3	2.0341	0.012652	0.95285	TRUE
novel_circ_0020248	9	421	exon:81819745-81819986,exon:81820988-81821168	L_2037,L_2137,L_2170	UTRN	-5.437	0.0037342	0.95285	TRUE
novel_circ_0020241	9	256	exon:81804732-81804901,exon:81813565-81813652	H_2046,H_2190	UTRN	4.9015	0.042552	0.95285	TRUE
novel_circ_0016723	5	176	exon:5036661-5036760,exon:5036850-5036927	H_2046,H_2098,H_2226	KRR1	4.7444	0.032371	0.95285	TRUE
novel_circ_0020447	9	351	intron:9867806-9868007,intron:9868438-9868503,intron:9874582-9874667	H_2046,H_2098,H_2190,H_2226,L_2034	SMAP1	3.4463	0.015252	0.95285	TRUE
novel_circ_0017411	6	520	intron:22484975-22485206,intron:22499431-22499553,intron:22500031-22500198	H_2046,H_2098,H_2190,H_2226,L_2034,L_2037,L_2137,L_2170	SLC39A8	-2.1546	0.002527	0.95285	TRUE
novel_circ_0019700	9	461	exon:12945456-12945698,exon:12951022-12951241	H_2046,H_2098,H_2190,H_2226,L_2170	CGAS	3.0285	0.023311	0.95285	TRUE
novel_circ_0011157	24	288	exon:50555150-50555269,exon:50555366-50555482,exon:50556915-50556968	H_2098,H_2190,L_2034,L_2037,L_2137,L_2170	SMAD4	-2.652	0.046617	0.95285	TRUE
novel_circ_0015332	4	330	intergenic_region:102373374-102373498,intergenic_region:102379118-102379209,intergenic_region:102379387-102379502	H_2046,H_2098,H_2226,L_2037,L_2137	--	2.9153	0.028211	0.95285	TRUE
novel_circ_0017251	6	333	exon:114721532-114721646,exon:114724162-114724381	H_2046,H_2098,H_2190	TRMT44	5.4611	0.0046851	0.95285	TRUE
novel_circ_0017621	6	343	exon:57380590-57380775,exon:57394609-57394767	L_2034,L_2037,L_2170	TBC1D1	-4.5975	0.038527	0.95285	TRUE
novel_circ_0007053	19	271	exon:41963939-41964060,exon:41964167-41964317	H_2046,H_2098,H_2190,H_2226	JUP	4.824	0.01489	0.95285	TRUE
novel_circ_0005657	17	410	exon:29950161-29950250,exon:29953212-29953330,exon:29957648-29957851	H_2046,H_2098,H_2190,H_2226	INTU	4.9648	0.0097663	0.95285	TRUE
novel_circ_0007445	1	308	exon:106960086-106960181,exon:106960699-106960784,exon:106970380-106970508	H_2046,H_2098,H_2226	KPNA4	5.1711	0.011403	0.95285	TRUE
novel_circ_0019668	9	591	exon:102317484-102317647,exon:102319636-102319796,exon:102323701-102323858,exon:102329078-102329189	H_2098,H_2226,L_2034,L_2037,L_2137,L_2170	AFDN	-3.3493	0.0026793	0.95285	TRUE
novel_circ_0008073	1	581	exon:43153442-43153579,exon:43167665-43167721,exon:43169645-43169806,exon:43171696-43171923	H_2046,H_2098,H_2190,H_2226,L_2034,L_2037,L_2137,L_2170	DCBLD2	-1.068	5.19e-05	0.20166	TRUE
novel_circ_0006153	18	310	exon:1592909-1593052,exon:1600835-1600907,exon:1603191-1603286	H_2046,H_2098,H_2190	SF3B3	4.7087	0.036205	0.95285	TRUE
novel_circ_0004739	15	305	exon:7939376-7939681	L_2034,L_2137,L_2170	PGR	-5.2903	0.0066867	0.95285	TRUE
novel_circ_0013399	2	169	exon:121021137-121021306	L_2034,L_2037,L_2170	ZBTB8A	-5.0014	0.015313	0.95285	TRUE
novel_circ_0000020	10	186	exon:100330772-100330870,exon:100346708-100346796	H_2046,H_2098,H_2190,H_2226,L_2034,L_2137	EML5	3.0596	0.018385	0.95285	TRUE
novel_circ_0003009	13	348	exon:21684160-21684310,exon:21685753-21685791,exon:21703263-21703423	L_2037,L_2137,L_2170	PLXDC2	-4.6154	0.036627	0.95285	TRUE
novel_circ_0010845	24	320	exon:25673066-25673129,exon:25676673-25676930	H_2098,H_2226	DSG3	4.7918	0.049501	0.95285	TRUE
novel_circ_0005273	16	139	exon:62640718-62640857	L_2037,L_2137	CACNA1E	-5.2973	0.014584	0.95285	TRUE
novel_circ_0015729	4	391	exon:5144843-5144998,exon:5185738-5185832,exon:5187671-5187813	L_2034,L_2037,L_2170	GRB10	-4.4712	0.049537	0.95285	TRUE
novel_circ_0000856	10	297	intron:73854744-73854839,intron:73863901-73864103	L_2034,L_2037,L_2137,L_2170	HIF1A	-5.0698	0.0055346	0.95285	TRUE
novel_circ_0017410	6	580	intron:22462089-22462218,intron:22490195-22490357,intron:22499431-22499553,intron:22500031-22500198	L_2034,L_2037,L_2137,L_2170	SLC39A8	-5.3572	0.0018006	0.95285	TRUE
novel_circ_0003587	13	414	exon:79492174-79492286,exon:79493256-79493398,exon:79493634-79493794	L_2034,L_2037,L_2170	ATP9A	-5.2064	0.0083279	0.95285	TRUE
novel_circ_0013181	29	395	intron:9531073-9531149,intron:9552575-9552717,intron:9555812-9555887,intron:9559686-9559788	L_2034,L_2037,L_2170	PICALM	-4.4947	0.047948	0.95285	TRUE
novel_circ_0012639	28	323	exon:26419282-26419324,exon:26420330-26420399,exon:26424599-26424684,exon:26425084-26425211	H_2046,H_2098,H_2190,H_2226,L_2034,L_2037,L_2137,L_2170	PPA1	0.74821	0.018336	0.95285	TRUE
novel_circ_0008580	1	119	intron:92118601-92118720	L_2034,L_2170	NAALADL2	-4.8221	0.040094	0.95285	TRUE
novel_circ_0008056	1	483	exon:43048114-43048266,exon:43063944-43064032,exon:43070982-43071059,exon:43075515-43075618,exon:43076590-43076653	L_2034,L_2037,L_2137,L_2170	ST3GAL6	-5.9305	0.00015031	0.31889	TRUE
novel_circ_0004535	15	111	exon:45095599-45095710	H_2046,H_2098,H_2190	PPFIBP2	5.3535	0.0068628	0.95285	TRUE
novel_circ_0010673	23	450	exon:50426243-50426411,exon:50440293-50440420,exon:50447706-50447738,exon:50448843-50448966	L_2034	SLC22A23	-5.0054	0.049851	0.95285	TRUE
novel_circ_0008911	20	358	exon:35427780-35427843,exon:35433784-35433910,exon:35436057-35436226	L_2034,L_2037,L_2170	RICTOR	-5.0747	0.011155	0.95285	TRUE
novel_circ_0019572	8	461	exon:84831810-84831907,exon:84832147-84832424,exon:84842402-84842489	H_2046,H_2226	FAM120A	4.9167	0.040037	0.95285	TRUE
novel_circ_0016212	5	824	exon:107807499-107808323	H_2046,H_2098,H_2190,H_2226,L_2034,L_2037,L_2137,L_2170	ERC1	-0.90218	0.0016502	0.95285	TRUE
novel_circ_0009085	20	149	exon:58782057-58782206	H_2098,H_2190,H_2226	TRIO	5.5896	0.0033095	0.95285	TRUE
novel_circ_0005648	17	239	exon:29846816-29846949,exon:29849756-29849862	H_2046,H_2098,H_2190	HSPA4L	4.8552	0.026537	0.95285	TRUE
novel_circ_0019912	9	520	intergenic_region:38908263-38908390,intergenic_region:38910811-38910881,intergenic_region:38911120-38911226,intergenic_region:38912011-38912228	L_2034,L_2037,L_2137,L_2170	--	-5.5259	0.00090836	0.79353	TRUE
novel_circ_0000548	10	526	exon:47002579-47002648,exon:47002936-47002998,exon:47003993-47004068,exon:47004327-47004397,exon:47005564-47005681,exon:47007629-47007762	H_2046,H_2098,H_2190,H_2226,L_2034,L_2037,L_2137,L_2170	TPM1	-1.011	0.022917	0.95285	TRUE
novel_circ_0006866	19	473	exon:28918121-28918213,exon:28920118-28920253,exon:28922015-28922150,exon:28925257-28925368	H_2098,H_2190,H_2226	USP43	5.2234	0.0099354	0.95285	TRUE
novel_circ_0012902	29	279	intron:1478268-1478413,intron:1499663-1499797	L_2034,L_2170	DEUP1	-4.7176	0.049232	0.95285	TRUE
novel_circ_0010650	23	461	exon:47846869-47847030,exon:47847920-47847970,exon:47854515-47854663,exon:47855926-47856028	H_2046,H_2098,H_2190,H_2226,L_2170	DSP	3.2021	0.03452	0.95285	TRUE
novel_circ_0013232	2	570	exon:103399906-103400172,exon:103403578-103403706,exon:103404489-103404665	H_2190,H_2226,L_2034,L_2037,L_2137,L_2170	FN1	-4.0222	4.79e-05	0.20166	TRUE
novel_circ_0013233	2	567	exon:103399906-103400172,exon:103405143-103405323,exon:103408150-103408271	H_2190,H_2226,L_2034,L_2037,L_2137,L_2170	FN1	-2.3575	0.033272	0.95285	TRUE
novel_circ_0019107	8	115	exon:38780072-38780187	H_2098,H_2190,H_2226	-	4.6026	0.04543	0.95285	TRUE
novel_circ_0018279	7	551	exon:16180447-16180998	H_2046,H_2098,H_2190,H_2226,L_2034,L_2037,L_2137,L_2170	INSR	-1.4442	0.00081026	0.75207	TRUE
novel_circ_0000567	10	394	exon:4872666-4872808,exon:4874145-4874284,exon:4889715-4889828	H_2046,L_2034,L_2037,L_2137,L_2170	LVRN	-3.2385	0.021696	0.95285	TRUE
novel_circ_0003835	14	223	exon:3016061-3016147,exon:3017539-3017676	H_2098,H_2190,H_2226	PTK2	4.6794	0.038679	0.95285	TRUE
novel_circ_0013804	2	544	exon:33901170-33901325,exon:33916975-33917150,exon:33933108-33933322	H_2046,L_2034,L_2137,L_2170	KCNH7	-4.5265	0.045921	0.95285	TRUE
novel_circ_0009592	21	358	exon:55459979-55460105,exon:55461457-55461689	H_2046,H_2098,H_2190	WDR76	4.9142	0.022143	0.95285	TRUE
novel_circ_0009596	21	498	exon:5570204-5570352,exon:5570768-5570947,exon:5576255-5576426	H_2098,H_2190,H_2226,L_2034,L_2137	LRRK1	3.0663	0.025323	0.95285	TRUE
novel_circ_0014237	2	407	exon:96605850-96605940,exon:96608597-96608657,exon:96610194-96610331,exon:96611144-96611264	L_2034,L_2037,L_2137,L_2170	PIKFYVE	-5.2136	0.0029095	0.95285	TRUE
novel_circ_0012690	28	157	exon:31819736-31819893	L_2037,L_2170	LRMDA	-5.0765	0.023335	0.95285	TRUE
novel_circ_0010694	23	443	exon:52121063-52121124,exon:52126293-52126373,exon:52126611-52126670,exon:52127362-52127423,exon:52128910-52128976,exon:52131627-52131743	H_2046,H_2098	EXOC2	4.8549	0.044328	0.95285	TRUE
novel_circ_0000171	10	136	intron:13375620-13375756	H_2046,H_2098,H_2190,H_2226,L_2034,L_2137,L_2170	ZWILCH	1.4478	0.047427	0.95285	TRUE
novel_circ_0007581	1	504	exon:127427904-127427998,exon:127437452-127437555,exon:127438051-127438196,exon:127440516-127440561,exon:127443229-127443346	H_2046,H_2098,H_2190,H_2226,L_2034,L_2037,L_2137,L_2170	RASA2	-1.028	0.021929	0.95285	TRUE
novel_circ_0013277	2	411	exon:106516021-106516121,exon:106519654-106519825,exon:106527431-106527571	L_2034,L_2137,L_2170	USP37	-4.9851	0.015097	0.95285	TRUE
novel_circ_0001067	10	398	exon:9213897-9214073,exon:9231695-9231766,exon:9231854-9231908,exon:9233980-9234077	H_2046,H_2098,H_2190	AP3B1	5.1184	0.014513	0.95285	TRUE
novel_circ_0008971	20	436	exon:3880027-3880206,exon:3880626-3880749,exon:3890767-3890901	L_2037,L_2137,L_2170	STK10	-5.257	0.0065391	0.95285	TRUE
novel_circ_0015338	4	501	exon:102418010-102418149,exon:102419664-102419814,exon:102420612-102420824	H_2098,H_2190,H_2226	ATP6V0A4	4.8624	0.0251	0.95285	TRUE
novel_circ_0013487	2	309	exon:129735396-129735600,exon:129737868-129737973	H_2046,H_2098,H_2190,H_2226	LUZP1	5.6367	0.00080006	0.75207	TRUE
novel_circ_0008352	1	268	exon:70496194-70496295,exon:70496810-70496977	H_2098,H_2226	MUC4	4.8214	0.04816	0.95285	TRUE
novel_circ_0008354	1	386	exon:70663336-70663475,exon:70663845-70663943,exon:70670397-70670546	H_2046,H_2098,H_2190,H_2226,L_2034,L_2037,L_2137,L_2170	TFRC	1.3231	0.041674	0.95285	TRUE
novel_circ_0000691	10	135	intron:56612835-56612970	H_2226,L_2034,L_2037,L_2137,L_2170	WDR72	-3.3069	0.040273	0.95285	TRUE
novel_circ_0008500	1	319	intron:82363467-82363574,intron:82364840-82364899,intron:82364998-82365151	H_2046,H_2098,H_2190,H_2226	VPS8	5.8426	0.0002444	0.40328	TRUE
novel_circ_0012509	27	566	intergenic_region:6223327-6223893	H_2046,H_2190,H_2226	--	7.5193	0.0036171	0.95285	TRUE
novel_circ_0014213	2	448	exon:94463754-94463929,exon:94476381-94476509,exon:94476859-94477004	L_2034,L_2037,L_2137,L_2170	NDUFS1	-5.3513	0.0019639	0.95285	TRUE
novel_circ_0003974	14	464	exon:57882137-57882299,exon:57916243-57916356,exon:57917776-57917883,exon:57921800-57921882	H_2098,L_2034,L_2037,L_2137,L_2170	OXR1	-3.9729	0.01604	0.95285	TRUE
novel_circ_0011627	25	176	exon:37995935-37996111	H_2046,H_2098,H_2190,H_2226	RSPH10B	5.1322	0.0066015	0.95285	TRUE
novel_circ_0007560	1	136	exon:127052670-127052756,exon:127056846-127056896	H_2046,H_2098,H_2190,H_2226,L_2170	ATP1B3	4.0309	0.0072373	0.95285	TRUE
novel_circ_0018219	7	398	intergenic_region:13230146-13230318,intergenic_region:13230951-13231018,intergenic_region:13231172-13231296,intergenic_region:13232900-13232935	H_2190,L_2034,L_2037,L_2137,L_2170	--	-5.1895	8.11e-05	0.24087	TRUE
novel_circ_0010571	23	250	exon:39694960-39695111,exon:39702722-39702821	H_2046,H_2098,H_2190,H_2226	KIF13A	6.1388	5.43e-05	0.20166	TRUE
novel_circ_0006284	18	565	exon:36419826-36420039,exon:36429752-36429962,exon:36436795-36436937	H_2098,H_2226,L_2034,L_2037,L_2137,L_2170	SNTB2	-2.2572	0.023817	0.95285	TRUE
novel_circ_0007362	19	504	exon:62550168-62550245,exon:62550503-62550550,exon:62560951-62561028,exon:62588218-62588408,exon:62591037-62591150	H_2098,H_2226,L_2034,L_2037,L_2137,L_2170	CEP112	-2.4152	0.012159	0.95285	TRUE
novel_circ_0007367	19	321	exon:62807542-62807624,exon:62888285-62888396,exon:62892524-62892652	L_2034,L_2137,L_2170	PRKCA	-5.6906	0.0023017	0.95285	TRUE
novel_circ_0015872	4	243	exon:68380235-68380393,exon:68401655-68401740	H_2190,H_2226,L_2034,L_2037,L_2137,L_2170	TAX1BP1	-2.6028	0.039719	0.95285	TRUE
novel_circ_0008834	20	233	exon:25992582-25992674,exon:25993779-25993920	L_2034,L_2137	ITGA2	-4.7282	0.04943	0.95285	TRUE
novel_circ_0017734	6	232	exon:66875579-66875707,exon:66880493-66880597	H_2046,H_2190,L_2034,L_2037,L_2137,L_2170	-	-2.4372	0.046982	0.95285	TRUE
novel_circ_0019357	8	167	intron:69437796-69437963	H_2098,H_2226	HR	5.0328	0.030119	0.95285	TRUE
novel_circ_0011382	25	230	exon:14411134-14411364	H_2046,H_2098,H_2190	ABCC1	4.5853	0.047907	0.95285	TRUE
novel_circ_0015601	4	362	exon:31635828-31635987,exon:31636473-31636560,exon:31639503-31639619	H_2046,H_2098,H_2190,H_2226,L_2034,L_2037,L_2137,L_2170	FAM126A	0.73832	0.040696	0.95285	TRUE
novel_circ_0016479	5	125	intergenic_region:27387630-27387755	L_2034,L_2037,L_2170	--	-5.7086	0.0024591	0.95285	TRUE
novel_circ_0012896	29	166	exon:12467970-12468136	L_2034,L_2037,L_2170	ANKRD42	-4.6228	0.039236	0.95285	TRUE
novel_circ_0019152	8	341	intron:43911220-43911345,intron:43922360-43922576	H_2046,H_2098,H_2190,H_2226,L_2137,L_2170	KANK1	3.0136	0.011455	0.95285	TRUE
novel_circ_0011979	26	431	exon:35698808-35698926,exon:35703153-35703285,exon:35706867-35707048	L_2034,L_2037,L_2137	ATRNL1	-4.6612	0.035376	0.95285	TRUE
novel_circ_0011975	26	404	exon:35573267-35573350,exon:35574449-35574562,exon:35586462-35586670	H_2046,H_2098,H_2226,L_2034,L_2037,L_2137,L_2170	ATRNL1	-1.8992	0.036243	0.95285	TRUE
novel_circ_0016112	4	374	exon:9675148-9675356,exon:9688914-9689080	L_2034,L_2037,L_2137,L_2170	ANKIB1	-4.8245	0.010565	0.95285	TRUE
novel_circ_0010732	23	201	exon:9420309-9420432,exon:9420660-9420738	H_2046,H_2226	FANCE	4.9171	0.043889	0.95285	TRUE
novel_circ_0018606	7	163	exon:54380360-54380523	L_2034,L_2170	NR3C1	-5.1967	0.017269	0.95285	TRUE
novel_circ_0004370	15	410	intron:29813047-29813327,intron:29813446-29813576	H_2046,H_2190,H_2226	CBL	4.9677	0.021059	0.95285	TRUE
novel_circ_0020439	9	289	intron:97954568-97954694,intron:97954876-97955039	L_2037,L_2137	PRKN	-4.7417	0.048389	0.95285	TRUE
novel_circ_0009686	21	309	intron:64248892-64248986,intron:64249746-64249961	H_2046,H_2098,H_2190,H_2226,L_2137	BCL11B	2.9106	0.013658	0.95285	TRUE
novel_circ_0009688	21	94	intron:64248892-64248986	H_2046,H_2098,H_2190	BCL11B	5.0008	0.018062	0.95285	TRUE
novel_circ_0007287	19	506	exon:55848339-55848508,exon:55848605-55848785,exon:55849126-55849283	H_2046,H_2098,H_2190,H_2226,L_2034,L_2037,L_2137,L_2170	ITGB4	0.95783	0.042329	0.95285	TRUE
novel_circ_0006430	18	490	intron:5295480-5295586,intron:5310021-5310405	L_2034,L_2137,L_2170	WWOX	-4.5836	0.038775	0.95285	TRUE
novel_circ_0009474	21	443	exon:41580486-41580627,exon:41581817-41581946,exon:41591928-41592101	H_2098,H_2190,H_2226	STRN3	4.8962	0.024029	0.95285	TRUE
novel_circ_0009219	20	224	exon:8757400-8757518,exon:8766192-8766298	L_2037,L_2137,L_2170	TNPO1	-4.5778	0.039218	0.95285	TRUE
novel_circ_0005111	16	187	exon:47414989-47415176	L_2034,L_2137,L_2170	NPHP4	-4.6952	0.031061	0.95285	TRUE
novel_circ_0019030	8	707	exon:23999465-24000172	H_2046,H_2098,H_2190,H_2226,L_2034,L_2037,L_2137,L_2170	MLLT3	-1.6735	0.004833	0.95285	TRUE
novel_circ_0009041	20	574	exon:5629422-5629503,exon:5649751-5649801,exon:5662906-5663079,exon:5667911-5668000,exon:5671332-5671513	H_2226,L_2034,L_2037,L_2137,L_2170	CPEB4	-2.932	0.03048	0.95285	TRUE
novel_circ_0013160	29	301	exon:50708444-50708570,exon:50708979-50709154	H_2046,H_2190,H_2226	PHRF1	4.7584	0.034133	0.95285	TRUE
novel_circ_0002746	12	328	exon:52772114-52772173,exon:52772309-52772368,exon:52772511-52772567,exon:52781086-52781148,exon:52793604-52793696	H_2046,H_2098,H_2226,L_2034,L_2037,L_2137,L_2170	SCEL	-2.2279	0.025292	0.95285	TRUE
novel_circ_0008291	1	378	intergenic_region:68104125-68104290,intergenic_region:68105205-68105370,intergenic_region:68106486-68106534	H_2046,H_2098,H_2226	--	4.6864	0.037531	0.95285	TRUE
novel_circ_0009987	22	559	exon:34015631-34015727,exon:34023824-34023984,exon:34027237-34027398,exon:34029750-34029892	H_2046,H_2098,H_2190,H_2226,L_2034,L_2037,L_2137,L_2170	SUCLG2	-0.72435	0.041313	0.95285	TRUE
novel_circ_0011851	26	437	exon:17973971-17974103,exon:17974621-17974782,exon:17976541-17976685	H_2046,H_2098,H_2190,H_2226,L_2034,L_2137,L_2170	PIK3AP1	-2.2933	0.043597	0.95285	TRUE
novel_circ_0011934	26	598	exon:27575751-27575850,exon:27585307-27585438,exon:27590320-27590432,exon:27596071-27596194,exon:27598558-27598691	L_2034,L_2037,L_2137	SORCS1	-6.5955	0.0076657	0.95285	TRUE
novel_circ_0012005	26	254	intergenic_region:39698382-39698528,intergenic_region:39700811-39700919	L_2034	--	-5.0644	0.044875	0.95285	TRUE
novel_circ_0007493	1	486	exon:116971189-116971348,exon:116974458-116974490,exon:116975881-116976072,exon:116980359-116980463	L_2037,L_2137,L_2170	MED12L	-4.9563	0.016477	0.95285	TRUE
novel_circ_0018182	7	485	exon:11853064-11853199,exon:11855914-11856264	L_2037,L_2170	ZSWIM4	-4.8915	0.035354	0.95285	TRUE
novel_circ_0016859	5	336	exon:67713296-67713444,exon:67728951-67729139	H_2098,H_2190,H_2226	HCFC2	4.7731	0.0317	0.95285	TRUE
novel_circ_0001091	10	348	exon:92645386-92645580,exon:92661079-92661233	H_2098,H_2190,H_2226	STON2	4.6618	0.039379	0.95285	TRUE
novel_circ_0020038	9	268	intergenic_region:52796247-52796428,intergenic_region:52804475-52804562	H_2190,L_2034,L_2037,L_2137,L_2170	--	-4.2062	0.0064793	0.95285	TRUE
novel_circ_0009608	21	351	intergenic_region:56487088-56487149,intergenic_region:56489941-56490015,intergenic_region:56504855-56504971,intergenic_region:56505359-56505459	L_2034,L_2170	--	-4.7581	0.045416	0.95285	TRUE
novel_circ_0017849	6	403	exon:77505408-77505591,exon:77542576-77542796	H_2046,L_2034,L_2037,L_2137,L_2170	ADGRL3	-3.667	0.027983	0.95285	TRUE
novel_circ_0017843	6	405	exon:77463820-77464122,exon:77466401-77466504	H_2046,L_2034,L_2037,L_2137,L_2170	ADGRL3	-3.0253	0.021062	0.95285	TRUE
novel_circ_0010093	22	449	exon:49158333-49158624,exon:49158736-49158894	H_2046,H_2098,H_2190,H_2226	TEX264	4.9145	0.0112	0.95285	TRUE
novel_circ_0004920	16	372	exon:33496286-33496411,exon:33508984-33509100,exon:33543639-33543770	L_2034,L_2170	AKT3	-4.8221	0.040094	0.95285	TRUE
novel_circ_0005114	16	83	intron:47453407-47453490	L_2034,L_2137,L_2170	NPHP4	-4.5575	0.040991	0.95285	TRUE
novel_circ_0013683	2	133	intergenic_region:24089738-24089871	H_2046,H_2098,H_2190,H_2226	--	4.8657	0.013922	0.95285	TRUE
novel_circ_0010132	22	191	exon:50963448-50963496,exon:50966739-50966882	H_2098,H_2190,H_2226	IMPDH2	4.5812	0.047212	0.95285	TRUE
novel_circ_0003987	14	437	exon:61138779-61138995,exon:61141265-61141486	H_2046,H_2098,H_2190,H_2226,L_2034,L_2037,L_2137,L_2170	CTHRC1	-1.6094	0.0038791	0.95285	TRUE
novel_circ_0000634	10	346	exon:51648713-51648876,exon:51652378-51652561	L_2034,L_2137,L_2170	ADAM10	-4.6697	0.032246	0.95285	TRUE
novel_circ_0005289	16	491	exon:64278319-64278398,exon:64280137-64280286,exon:64281639-64281788,exon:64282450-64282564	H_2046,H_2098,H_2190,H_2226,L_2034,L_2037,L_2137,L_2170	LAMC2	1.7872	0.0082811	0.95285	TRUE
novel_circ_0005281	16	393	exon:64252587-64252722,exon:64259287-64259423,exon:64260216-64260338	H_2046,H_2098,H_2226	LAMC2	5.5179	0.0034425	0.95285	TRUE
novel_circ_0016797	5	381	exon:62694549-62694675,exon:62696795-62696953,exon:62702209-62702306	H_2046,H_2098,H_2190,H_2226,L_2034,L_2037,L_2137,L_2170	TMPO	0.66656	0.039604	0.95285	TRUE
novel_circ_0012478	27	68	intergenic_region:6220627-6220695	L_2037,L_2170	--	-4.8153	0.043555	0.95285	TRUE
novel_circ_0019687	9	168	exon:103551504-103551672	H_2046,H_2098,H_2190	ERMARD	4.7644	0.032485	0.95285	TRUE
novel_circ_0018651	7	433	exon:60963396-60963595,exon:60964760-60964890,exon:60967455-60967559	H_2046,H_2098,H_2190,H_2226,L_2170	ARHGEF37	4.4669	0.004008	0.95285	TRUE
novel_circ_0019431	8	309	exon:74865264-74865386,exon:74872475-74872662	H_2046,H_2190,H_2226	B4GALT1	4.6364	0.045093	0.95285	TRUE
novel_circ_0001113	10	290	intergenic_region:99742247-99742430,intergenic_region:99742680-99742787	H_2098,H_2190,H_2226	--	5.3583	0.0065623	0.95285	TRUE
novel_circ_0006727	19	368	intergenic_region:20473413-20473499,intergenic_region:20474313-20474505,intergenic_region:20474726-20474816	H_2098,H_2226	--	4.9608	0.035472	0.95285	TRUE
novel_circ_0019534	8	312	exon:83168936-83169097,exon:83169310-83169378,exon:83171307-83171390	L_2034,L_2037,L_2137	HABP4	-4.8721	0.021393	0.95285	TRUE
novel_circ_0012456	27	299	intergenic_region:6220774-6221073	H_2098,L_2034,L_2037,L_2137,L_2170	--	-3.462	0.0057251	0.95285	TRUE
novel_circ_0016221	5	295	exon:107905812-107905947,exon:107937950-107938110	H_2190,H_2226,L_2034,L_2037,L_2137,L_2170	ERC1	-2.6322	0.022478	0.95285	TRUE
novel_circ_0008404	1	172	exon:72222453-72222572,exon:72223334-72223387	H_2046,H_2098,H_2190,H_2226,L_2170	ACAP2	3.4743	0.02475	0.95285	TRUE
novel_circ_0014333	3	232	exon:105148218-105148450	H_2098,L_2037,L_2137,L_2170	SCMH1	-3.8782	0.040281	0.95285	TRUE
novel_circ_0016189	5	325	exon:105621452-105621649,exon:105622491-105622619	H_2046,H_2098,H_2190,H_2226	C5H12orf4	4.889	0.012835	0.95285	TRUE
novel_circ_0016075	4	690	exon:94734033-94734088,exon:94737061-94737196,exon:94755757-94755879,exon:94773912-94774082,exon:94782190-94782296,exon:94797135-94797237	H_2046,H_2098,H_2190,H_2226,L_2034,L_2037,L_2137,L_2170	--	-1.7729	0.00074065	0.75207	TRUE
novel_circ_0014937	3	183	exon:62474435-62474618	L_2034,L_2037,L_2170	ADGRL2	-4.7989	0.02446	0.95285	TRUE
novel_circ_0014487	3	407	exon:14271483-14271570,exon:14273138-14273301,exon:14274747-14274904	H_2046,H_2098,H_2190,H_2226,L_2034,L_2037,L_2137,L_2170	IQGAP3	1.4492	0.0080638	0.95285	TRUE
novel_circ_0017618	6	132	exon:57321381-57321513	H_2046,H_2190,L_2034,L_2037,L_2137,L_2170	TBC1D1	-2.7442	0.0089707	0.95285	TRUE
novel_circ_0012221	27	131	exon:16434521-16434652	H_2046,H_2098,H_2190,H_2226,L_2034,L_2037,L_2137,L_2170	FAT1	0.94622	0.04872	0.95285	TRUE
novel_circ_0001954	11	237	exon:72012133-72012370	H_2098,H_2190	-	5.1639	0.022847	0.95285	TRUE
novel_circ_0011578	25	453	exon:33707697-33707835,exon:33708326-33708459,exon:33714008-33714190	H_2046,H_2098	BAZ1B	4.8701	0.044551	0.95285	TRUE
novel_circ_0007413	1	202	intron:10360228-10360340,intron:10371967-10372057	L_2034,L_2137,L_2170	APP	-4.6105	0.036526	0.95285	TRUE
novel_circ_0005154	16	423	intergenic_region:52520255-52520446,intergenic_region:52539847-52540079	H_2098,H_2190,H_2226	--	5.3713	0.0058714	0.95285	TRUE
novel_circ_0020251	9	357	exon:81823272-81823417,exon:81824570-81824782	H_2046,H_2098,H_2226	UTRN	4.7427	0.034903	0.95285	TRUE
novel_circ_0020437	9	372	exon:96753875-96754036,exon:96754452-96754585,exon:96755114-96755192	H_2046,H_2098,H_2190,H_2226	MAP3K4	5.7099	0.00056484	0.69904	TRUE
novel_circ_0000259	10	272	exon:19152050-19152141,exon:19152714-19152895	H_2098,H_2190	PKM	5.5588	0.0084284	0.95285	TRUE
novel_circ_0019770	9	460	exon:15481469-15481566,exon:15481904-15482068,exon:15499427-15499499,exon:15511084-15511211	L_2034,L_2137,L_2170	MYO6	-4.9289	0.017573	0.95285	TRUE
novel_circ_0011148	24	146	exon:50217802-50217948	L_2034,L_2170	MAPK4	-4.8862	0.035967	0.95285	TRUE
novel_circ_0010815	24	385	exon:2358087-2358369,exon:2364110-2364213	H_2046,H_2098,H_2190,H_2226	ZNF236	5.0939	0.0062601	0.95285	TRUE
novel_circ_0013432	2	191	exon:124500193-124500280,exon:124524351-124524455	H_2046,H_2098,H_2190,H_2226,L_2170	EPB41	3.4936	0.039706	0.95285	TRUE
novel_circ_0006315	18	266	exon:42950063-42950184,exon:42950760-42950905	H_2098,H_2190,H_2226,L_2034,L_2037,L_2137,L_2170	DPY19L3	-1.3873	0.035067	0.95285	TRUE
novel_circ_0007049	19	399	intergenic_region:41836742-41836903,intergenic_region:41837710-41837866,intergenic_region:41838460-41838542	L_2137	--	-5.0387	0.046973	0.95285	TRUE
novel_circ_0020431	9	261	exon:9652435-9652586,exon:9654404-9654514	H_2046,H_2098,H_2190,H_2226	FAM135A	5.0356	0.0074093	0.95285	TRUE
novel_circ_0005198	16	446	exon:57276664-57276780,exon:57282658-57282739,exon:57315244-57315379,exon:57320274-57320388	H_2098,L_2034,L_2037,L_2137,L_2170	COP1	-2.9783	0.035882	0.95285	TRUE
novel_circ_0018383	7	389	exon:25804926-25805077,exon:25806962-25807073,exon:25807143-25807270	H_2046,H_2098,H_2190,H_2226,L_2034,L_2037,L_2137,L_2170	SLC12A2	-1.1217	0.021931	0.95285	TRUE
novel_circ_0018385	7	484	exon:25804926-25805077,exon:25806962-25807046,exon:25810833-25810943,exon:25812813-25812952	H_2046,H_2098,H_2190,H_2226,L_2034,L_2037,L_2137,L_2170	SLC12A2	-1.0061	0.013272	0.95285	TRUE
novel_circ_0017384	6	363	exon:21828438-21828544,exon:21830419-21830568,exon:21845454-21845562	L_2034,L_2137,L_2170	SLC9B2	-4.6384	0.033952	0.95285	TRUE
novel_circ_0020964	X	222	exon:93057430-93057652	L_2034,L_2037,L_2137	RRAGB	-4.5918	0.039176	0.95285	TRUE
novel_circ_0020506	X	309	exon:118491805-118491936,exon:118493623-118493801	H_2046,H_2190,H_2226	POLA1	5.7427	0.002146	0.95285	TRUE
novel_circ_0019744	9	540	exon:14751689-14751957,exon:14754030-14754302	H_2046,H_2098,H_2190	COL12A1	5.9642	0.00098106	0.80943	TRUE
novel_circ_0019178	8	492	exon:46302820-46303091,exon:46304826-46304910,exon:46308105-46308242	H_2046,H_2098,H_2190,H_2226,L_2034,L_2037,L_2137,L_2170	MAMDC2	-1.3183	0.03274	0.95285	TRUE
novel_circ_0010838	24	568	exon:25481492-25481608,exon:25492057-25492170,exon:25499081-25499180,exon:25507988-25508112,exon:25513572-25513688	H_2046,H_2098,H_2190,H_2226,L_2034,L_2037,L_2137,L_2170	B4GALT6	-0.87199	0.037492	0.95285	TRUE
novel_circ_0011127	24	360	exon:49213265-49213446,exon:49215098-49215277	H_2046,H_2098,H_2226	LIPG	5.6228	0.00234	0.95285	TRUE
novel_circ_0003023	13	466	exon:2479224-2479339,exon:2480642-2480717,exon:2482597-2482772,exon:2486088-2486189	L_2037,L_2137	PLCB4	-5.323	0.013557	0.95285	TRUE
novel_circ_0017725	6	349	exon:6651805-6651921,exon:6654149-6654241,exon:6659265-6659406	H_2046,H_2098,H_2190	METTL14	5.5158	0.0043684	0.95285	TRUE
novel_circ_0001197	11	305	intron:106533873-106534045,intron:106541090-106541223	H_2046,H_2190	DPH7	4.897	0.043439	0.95285	TRUE
novel_circ_0019928	9	141	intergenic_region:39405641-39405782	H_2098,H_2190,H_2226	--	5.1237	0.012363	0.95285	TRUE
novel_circ_0003595	13	365	exon:79523860-79523968,exon:79530149-79530262,exon:79532465-79532609	H_2046,H_2098,H_2190,H_2226,L_2034,L_2037,L_2137,L_2170	ATP9A	-0.94813	0.036901	0.95285	TRUE
novel_circ_0003779	14	164	intron:2684388-2684552	L_2034,L_2170	SLC45A4	-5.2525	0.015097	0.95285	TRUE
novel_circ_0010192	22	365	exon:54120135-54120500	H_2190	CDCP1	5.1315	0.04571	0.95285	TRUE
novel_circ_0004835	16	371	exon:25191176-25191547	H_2190,L_2034,L_2037,L_2137,L_2170	DUSP10	-2.7751	0.041321	0.95285	TRUE
novel_circ_0014635	3	303	intron:27627209-27627278,intron:27629067-27629301	H_2046,H_2098,H_2190,H_2226	VANGL1	5.2652	0.0044242	0.95285	TRUE
novel_circ_0003901	14	347	exon:36400893-36400979,exon:36404366-36404515,exon:36405414-36405526	H_2046,H_2098,H_2190,H_2226,L_2170	TERF1	3.1989	0.045132	0.95285	TRUE
novel_circ_0018996	8	230	exon:23581041-23581167,exon:23584604-23584708	H_2098,H_2190,H_2226	FOCAD	4.5804	0.047231	0.95285	TRUE
novel_circ_0020382	9	402	exon:91778072-91778257,exon:91779293-91779439,exon:91784895-91784966	L_2034,L_2037,L_2170	TIAM2	-4.5101	0.047858	0.95285	TRUE
novel_circ_0019969	9	429	exon:43397986-43398018,exon:43398218-43398344,exon:43406656-43406801,exon:43406893-43407019	H_2046,H_2098,H_2190,H_2226,L_2034,L_2037,L_2137,L_2170	CRYBG1	1.2242	0.013643	0.95285	TRUE
novel_circ_0020633	X	426	exon:138659879-138660305	H_2046,H_2098,H_2190	ARSE	6.2011	0.00038789	0.52368	TRUE
novel_circ_0017263	6	268	exon:115681531-115681611,exon:115684739-115684786,exon:115690515-115690656	H_2098,H_2190	HTT	4.9905	0.034401	0.95285	TRUE
novel_circ_0009528	21	344	exon:47483180-47483317,exon:47483889-47483967,exon:47521260-47521389	L_2037,L_2137,L_2170	MIPOL1	-4.8537	0.020391	0.95285	TRUE
novel_circ_0017749	6	399	exon:67237557-67237697,exon:67238074-67238333	L_2034,L_2037,L_2170	FRYL	-4.4796	0.049708	0.95285	TRUE
novel_circ_0002691	12	346	exon:52711804-52711872,exon:52715833-52715925,exon:52718526-52718594,exon:52719196-52719234,exon:52720508-52720588	L_2034,L_2037,L_2137	SCEL	-4.8137	0.023558	0.95285	TRUE
novel_circ_0004928	16	366	exon:33705828-33705959,exon:33715564-33715672,exon:33717765-33717892	H_2046,H_2098,H_2226	SDCCAG8	4.9777	0.017991	0.95285	TRUE
novel_circ_0008596	1	372	exon:95172829-95172978,exon:95177038-95177143,exon:95178990-95179108	L_2034,L_2137,L_2170	FNDC3B	-4.7251	0.029983	0.95285	TRUE
novel_circ_0006876	19	396	intron:28936278-28936510,intron:28938111-28938275	H_2046,H_2098,H_2190	USP43	5.2293	0.0097775	0.95285	TRUE
novel_circ_0013340	2	351	intergenic_region:115261723-115261764,intergenic_region:115262200-115262235,intergenic_region:115262583-115262645,intergenic_region:115264692-115264727,intergenic_region:115270834-115270878,intergenic_region:115272007-115272141	L_2034,L_2137,L_2170	--	-4.5126	0.045306	0.95285	TRUE
novel_circ_0003389	13	149	exon:62860156-62860305	H_2098,H_2190,H_2226,L_2170	CDK5RAP1	3.8836	0.041733	0.95285	TRUE
novel_circ_0012342	27	549	exon:34162164-34162261,exon:34165069-34165127,exon:34167814-34168020,exon:34168392-34168502,exon:34173885-34173963	H_2046,H_2098,H_2190,H_2226,L_2034,L_2037,L_2137,L_2170	ADAM9	-1.1603	0.019945	0.95285	TRUE
novel_circ_0001892	11	351	exon:68190443-68190555,exon:68191510-68191575,exon:68193277-68193361,exon:68194857-68194947	H_2046,H_2098,H_2190,H_2226	GMCL1	4.6996	0.022785	0.95285	TRUE
novel_circ_0018269	7	122	exon:15565428-15565550	H_2098,H_2226	LDLR	4.9852	0.034241	0.95285	TRUE
novel_circ_0007331	19	347	exon:61315985-61316104,exon:61317133-61317271,exon:61317795-61317885	H_2098,H_2190,H_2226	ABCA5	5.3714	0.0066376	0.95285	TRUE
novel_circ_0018404	7	255	exon:29064966-29065221	L_2037,L_2137,L_2170	ZNF608	-4.4816	0.049518	0.95285	TRUE
novel_circ_0009090	20	191	exon:58811014-58811205	H_2046,H_2098,H_2190,H_2226,L_2137	TRIO	3.6777	0.039892	0.95285	TRUE
novel_circ_0009690	21	583	exon:64249746-64249961,exon:64276728-64277096	H_2046,H_2098,H_2190,H_2226,L_2137	BCL11B	3.3727	0.048306	0.95285	TRUE
novel_circ_0008714	20	360	exon:13580015-13580089,exon:13582205-13582268,exon:13586937-13586993,exon:13589115-13589204,exon:13591633-13591711	H_2046,H_2098,H_2190,H_2226,L_2034,L_2037,L_2137,L_2170	ERBIN	-0.98319	0.0173	0.95285	TRUE
novel_circ_0018096	7	255	exon:102158524-102158678,exon:102161465-102161566	H_2046,H_2098,H_2190,H_2226,L_2170	PPIP5K2	3.2084	0.044657	0.95285	TRUE
