# Supplementary material for: Mining key circRNA-associated-ceRNA networks for milk fat metabolism in cows with varying milk fat percentages
Source: BMC Genomics. 2024 Apr 1;25:323. doi: 10.1186/s12864-024-10252-y (PMC10983688; doi:10.1186/s12864-024-10252-y)
Supplement: Supplementary file 2 — Supplementary Material 2 [file 12864_2024_10252_MOESM2_ESM.xlsx]

## Sheet: Sheet1
Table S2 circRNAs in the pink module
circRNA ID	moduleColor	GS.InterestedModule	p.GS.InterestedModule	MM.pink	p.MM.pink
novel_circ_0006373	pink	-0.953977	0.000235375	0.846521	0.0080298
novel_circ_0008073	pink	-0.947997	0.000338021	0.896072	0.0025921
novel_circ_0009692	pink	0.932121	0.000742617	-0.841282	0.00884372
novel_circ_0014907	pink	0.909093	0.00175244	-0.815544	0.0135993
novel_circ_0010571	pink	0.872844	0.00466219	-0.928692	0.000858701
novel_circ_0019070	pink	-0.87262	0.00468605	0.931138	0.000774763
novel_circ_0002746	pink	-0.867128	0.00529578	0.917126	0.00133598
novel_circ_0017843	pink	-0.86028	0.00612439	0.837856	0.00940323
novel_circ_0001451	pink	-0.858176	0.00639455	0.934919	0.000655936
novel_circ_0012997	pink	0.850681	0.0074188	-0.840294	0.0090028
novel_circ_0005081	pink	-0.849017	0.00765952	0.807944	0.0152572
novel_circ_0007797	pink	0.839746	0.00909187	-0.940896	0.000493567
novel_circ_0003052	pink	-0.839243	0.00917399	0.934307	0.000674292
novel_circ_0017850	pink	-0.833371	0.0101689	0.812048	0.0143471
novel_circ_0011016	pink	0.826331	0.0114486	-0.844807	0.00829054
novel_circ_0007363	pink	-0.824163	0.0118623	0.839036	0.00920803
novel_circ_0009691	pink	0.821235	0.0124356	-0.740455	0.035643
novel_circ_0003880	pink	0.800459	0.0170087	-0.772229	0.0247252
novel_circ_0009041	pink	-0.789801	0.0197118	0.856846	0.00656933
novel_circ_0003778	pink	-0.787601	0.0203012	0.660145	0.074821
novel_circ_0008837	pink	0.78751	0.0203258	-0.753497	0.0308643
novel_circ_0009686	pink	0.784794	0.0210687	-0.871317	0.0048264
novel_circ_0003595	pink	-0.783863	0.0213272	0.775993	0.0235914
novel_circ_0011162	pink	0.78246	0.0217204	-0.82476	0.0117473
novel_circ_0006284	pink	-0.781693	0.0219373	0.835501	0.00980058
novel_circ_0004319	pink	-0.775516	0.0237332	0.919966	0.00120594
novel_circ_0012840	pink	-0.77215	0.0247493	0.945082	0.000397221
novel_circ_0009364	pink	0.765229	0.0269214	-0.87993	0.00394717
novel_circ_0018385	pink	-0.759378	0.0288463	0.790946	0.0194096
novel_circ_0005252	pink	-0.756065	0.029973	0.804808	0.0159765
novel_circ_0018939	pink	0.755957	0.03001	-0.791812	0.0191828
novel_circ_0014487	pink	0.753978	0.0306962	-0.867866	0.00521099
novel_circ_0018383	pink	-0.753085	0.0310089	0.860629	0.00608022
novel_circ_0000795	pink	-0.750041	0.0320898	0.608392	0.109497
novel_circ_0000582	pink	0.739511	0.0360052	-0.862165	0.00588855
novel_circ_0011975	pink	-0.738186	0.0365176	0.788855	0.019964
novel_circ_0003479	pink	-0.737348	0.036844	0.865183	0.0055232
novel_circ_0003279	pink	0.733346	0.0384266	-0.861894	0.0059221
novel_circ_0015734	pink	-0.732091	0.0389313	0.915774	0.00140096
novel_circ_0013846	pink	-0.728764	0.0402885	0.964551	0.000108422
novel_circ_0006535	pink	0.72705	0.040999	-0.767474	0.0262041
novel_circ_0011132	pink	0.726113	0.0413904	-0.653018	0.0791459
novel_circ_0018391	pink	-0.724648	0.0420074	0.771459	0.024961
novel_circ_0012123	pink	-0.723239	0.0426056	0.809621	0.0148811
novel_circ_0010923	pink	0.70953	0.0486973	-0.747772	0.0329102
novel_circ_0017870	pink	-0.701249	0.0526168	0.897175	0.00251259
novel_circ_0001440	pink	-0.700628	0.0529179	0.772708	0.024579
novel_circ_0016253	pink	0.694779	0.0558065	-0.902065	0.0021792
novel_circ_0017107	pink	0.694742	0.0558253	-0.873963	0.00454412
novel_circ_0018820	pink	0.681171	0.0628847	-0.832163	0.0103818
novel_circ_0004649	pink	-0.677872	0.0646771	0.714776	0.0463081
novel_circ_0001159	pink	-0.674249	0.0666792	0.624454	0.0979184
novel_circ_0010365	pink	0.67361	0.0670361	-0.675793	0.0658217
novel_circ_0013373	pink	-0.673073	0.0673373	0.898085	0.00244821
novel_circ_0004252	pink	0.66792	0.0702648	-0.682727	0.0620499
novel_circ_0014479	pink	0.663014	0.0731199	-0.809791	0.0148432
novel_circ_0015802	pink	-0.659422	0.0752533	0.872231	0.00472757
novel_circ_0020375	pink	0.6588	0.0756263	-0.739682	0.0359396
novel_circ_0020670	pink	0.656837	0.076811	-0.721616	0.043301
novel_circ_0006399	pink	0.641342	0.0865402	-0.774259	0.0241097
novel_circ_0007342	pink	-0.639603	0.0876746	0.796576	0.0179649
novel_circ_0011164	pink	0.634905	0.0907816	-0.742391	0.0349068
novel_circ_0004763	pink	0.609807	0.108446	-0.796667	0.017942
novel_circ_0013755	pink	0.603774	0.112962	-0.789226	0.0198649
novel_circ_0018691	pink	0.596669	0.118414	-0.805571	0.0157996
novel_circ_0010531	pink	0.59641	0.118616	-0.76464	0.0271114
novel_circ_0002700	pink	-0.587123	0.125968	0.71217	0.0474858
novel_circ_0014843	pink	-0.581775	0.130315	0.678222	0.0644853
novel_circ_0014967	pink	-0.578264	0.133214	0.673459	0.067121
novel_circ_0000178	pink	0.563493	0.145799	-0.692541	0.0569359
novel_circ_0014655	pink	0.563394	0.145886	-0.761085	0.0282763
novel_circ_0015435	pink	-0.56315	0.1461	0.776976	0.023301
novel_circ_0006063	pink	-0.560754	0.148202	0.668656	0.0698418
novel_circ_0015667	pink	0.559083	0.149678	-0.766727	0.0264414
novel_circ_0009899	pink	0.556099	0.152335	-0.799138	0.0173302
novel_circ_0015352	pink	0.556097	0.152337	-0.596975	0.118176
novel_circ_0019417	pink	-0.55248	0.155592	0.844546	0.00833079
novel_circ_0007104	pink	0.544621	0.162794	-0.595951	0.118973
novel_circ_0004411	pink	-0.499965	0.207068	0.731282	0.0392587
novel_circ_0010463	pink	-0.492816	0.214681	0.69877	0.0538258
novel_circ_0001090	pink	-0.48703	0.220946	0.710877	0.0480769
novel_circ_0007128	pink	-0.46831	0.241855	0.707036	0.0498584
novel_circ_0005752	pink	-0.458023	0.253755	0.531983	0.174747
novel_circ_0013472	pink	-0.440649	0.274505	0.706715	0.0500089
novel_circ_0020050	pink	0.439139	0.276346	-0.771175	0.0250482
novel_circ_0013323	pink	0.428188	0.289882	-0.50878	0.19788
novel_circ_0000535	pink	-0.4206	0.299447	0.598779	0.11678
novel_circ_0018444	pink	0.4128	0.309433	-0.60895	0.109082
novel_circ_0012310	pink	0.409422	0.313808	-0.750822	0.0318104
novel_circ_0014387	pink	-0.396719	0.330515	0.550243	0.157624
novel_circ_0003402	pink	0.367433	0.370559	-0.656069	0.077277
novel_circ_0003503	pink	0.346154	0.400944	-0.716708	0.0454462
novel_circ_0013508	pink	-0.334303	0.418317	0.53912	0.16794
novel_circ_0017637	pink	0.307978	0.458018	-0.673232	0.0672478
novel_circ_0019888	pink	0.281725	0.49905	-0.561351	0.147676
novel_circ_0008388	pink	-0.261828	0.531047	0.507883	0.198805
novel_circ_0004648	pink	0.247358	0.554775	-0.53559	0.171288
novel_circ_0009794	pink	-0.235377	0.574698	0.398519	0.328122
novel_circ_0002055	pink	-0.192061	0.648643	0.520686	0.185819
novel_circ_0014626	pink	-0.171053	0.685476	0.476231	0.23289
novel_circ_0011316	pink	-0.162414	0.700787	0.412289	0.310093
novel_circ_0011500	pink	0.127399	0.7637	-0.519419	0.187082
