# Supplementary material for: Mining key circRNA-associated-ceRNA networks for milk fat metabolism in cows with varying milk fat percentages
Source: BMC Genomics. 2024 Apr 1;25:323. doi: 10.1186/s12864-024-10252-y (PMC10983688; doi:10.1186/s12864-024-10252-y)
Supplement: Supplementary file 3 — Supplementary Material 3 [file 12864_2024_10252_MOESM3_ESM.xlsx]

## Sheet: Sheet2
Table S3 circRNAs screened by GS and MM of WGCNA
circRNA ID	moduleColor	GS.InterestedModule	p.GS.InterestedModule	MM.pink	p.MM.pink	log2FoldChange	pval	significant	source_gene
circ_0010571	pink	0.872844	0.00466219	-0.928692	0.000858701	6.1388	5.43e-05	TRUE	KIF13A
circ_0019070	pink	-0.87262	0.00468605	0.931138	0.000774763	-1.0048	0.084128	FALSE	NFIB
circ_0002746	pink	-0.867128	0.00529578	0.917126	0.00133598	-2.2279	0.025292	TRUE	SCEL
circ_0001451	pink	-0.858176	0.00639455	0.934919	0.000655936	-1.5968	0.099747	FALSE	HNRNPLL
circ_0007797	pink	0.839746	0.00909187	-0.940896	0.000493567	1.3539	0.00014483	TRUE	PCNT
circ_0003052	pink	-0.839243	0.00917399	0.934307	0.000674292	-1.7028	0.049905	TRUE	PRPF18
circ_0004319	pink	-0.775516	0.0237332	0.919966	0.00120594	-2.4934	0.009449	TRUE	RDX
circ_0012840	pink	-0.77215	0.0247493	0.945082	0.000397221	-2.073	0.037103	TRUE	GPR137B
circ_0015734	pink	-0.732091	0.0389313	0.915774	0.00140096	-0.75919	0.07934	FALSE	--
circ_0013846	pink	-0.728764	0.0402885	0.964551	0.000108422	-0.46302	0.20297	FALSE	BAZ2B
circ_0016253	pink	0.694779	0.0558065	-0.902065	0.0021792	0.69851	0.074702	FALSE	MIEF1
