# Supplementary material for: Mining key circRNA-associated-ceRNA networks for milk fat metabolism in cows with varying milk fat percentages
Source: BMC Genomics. 2024 Apr 1;25:323. doi: 10.1186/s12864-024-10252-y (PMC10983688; doi:10.1186/s12864-024-10252-y)
Supplement: Supplementary file 4 — Supplementary Material 4 [file 12864_2024_10252_MOESM4_ESM.xlsx]

## Sheet: Sheet1
Table S4 The top 5 miRNAs that bind to candidate DE-circRNAs
miRNA	circRNAs	Number of binding sites	Context+	Free Energy	UTR Length
miR-2432	circ_0002746	2	-0.508	-30.98	329
miR-10179-5p	circ_0002746	1	-0.273	-19.41	329
miR-2375	circ_0002746	1	-0.323	-17.18	329
miR-11977	circ_0002746	1	-0.221	-17.06	329
miR-12041	circ_0002746	1	-0.217	-17.01	329
miR-7864	circ_0003052	2	-0.479	-41.87	547
miR-2902	circ_0003052	1	-0.44	-25.25	547
miR-2454-3p	circ_0003052	1	-0.391	-22.22	547
miR-12055	circ_0003052	1	-0.366	-20.33	547
miR-507b	circ_0003052	1	-0.364	-18.97	547
miR-22-5p	circ_0004319	1	-0.313	-30.5	360
miR-26a	circ_0004319	1	-0.217	-21.56	360
miR-6526	circ_0004319	1	-0.487	-19.7	360
miR-11999	circ_0004319	1	-0.53	-19.59	360
miR-2285s	circ_0004319	1	-0.29	-18.54	360
miR-214	circ_0012840	2	-0.208	-39.63	500
miR-2320-5p	circ_0012840	1	-0.168	-30.32	500
miR-2357	circ_0012840	1	-0.206	-25.88	500
miR-7864	circ_0012840	1	-0.16	-23.72	500
miR-761	circ_0012840	1	-0.18	-23.41	500
