# Supplementary material for: Mining key circRNA-associated-ceRNA networks for milk fat metabolism in cows with varying milk fat percentages
Source: BMC Genomics. 2024 Apr 1;25:323. doi: 10.1186/s12864-024-10252-y (PMC10983688; doi:10.1186/s12864-024-10252-y)
Supplement: Supplementary file 5 — Supplementary Material 5 [file 12864_2024_10252_MOESM5_ESM.xlsx]

## Sheet: Sheet1
Table S5 Target genes of the top 5 miRNAs bound by circRNAs
Target gene	miRNA	Number of binding sites	Context+	Free Energy	UTR Length
ACAA2	bta-miR-12041	1	-0.288	-20.66	336
ACADS	bta-miR-11999	2	-0.649	-47.22	671
ACO2	bta-miR-2375	1	-0.217	-21.28	999
ACSS1	bta-miR-6526	1	-0.36	-23.16	553
ADCY6	bta-miR-761	1	-0.304	-20.16	2358
ADRA1A	bta-miR-11977	1	-0.271	-21.48	963
AGPAT1	bta-miR-2320-5p	1	-0.314	-33.01	1061
AK1	bta-miR-2320-5p	1	-0.245	-29.98	1253
AK4	bta-miR-2320-5p	1	-0.228	-20.81	1296
AKR1A1	bta-miR-214	1	-0.258	-25.85	91
AKR1B10	bta-miR-214	1	-0.299	-20.24	299
AKT1S1	bta-miR-10179-5p	1	-0.373	-27.56	999
AKT2	bta-miR-2357	1	-0.212	-27.25	367
ALDH1A1	bta-miR-10179-5p	1	-0.249	-22.46	531
ALDH1A3	bta-miR-11999	1	-0.259	-21.23	1299
ALDH3A2	bta-miR-507b	2	-0.764	-31.51	1520
ALDH6A1	bta-miR-214	1	-0.341	-23.75	1033
ALG1	bta-miR-761	1	-0.202	-29.35	2271
ALOX5	bta-miR-12041	1	-0.248	-28.27	520
ALPI	bta-miR-10179-5p	1	-0.34	-33.07	303
AMACR	bta-miR-26a	2	-0.593	-25.51	338
ANPEP	bta-miR-11999	1	-0.394	-20.58	465
AOC3	bta-miR-11999	1	-0.227	-22.7	1548
APC	bta-miR-11999	1	-0.38	-22.4	1676
APRT	bta-miR-214	2	-0.582	-44.33	234
APRT	bta-miR-761	2	-0.582	-38.26	234
ARAF	bta-miR-6526	1	-0.336	-22.28	999
ARFGEF1	bta-miR-10179-5p	1	-0.277	-28.11	1999
ARRB2	bta-miR-2454-3p	1	-0.21	-27.12	463
ARSB	bta-miR-2454-3p	1	-0.205	-27.86	2608
ASAH1	bta-miR-214	1	-0.374	-21.32	465
ASAH1	bta-miR-761	1	-0.385	-21.1	465
ATP6AP1	bta-miR-214	1	-0.321	-26.37	676
ATP6V0A2	bta-miR-2902	1	-0.421	-20.54	1702
ATP6V0A4	bta-miR-2320-5p	1	-0.416	-23.7	648
ATP6V0C	bta-miR-2375	1	-0.437	-22.68	552
ATP6V0D2	bta-miR-2375	1	-0.225	-23.59	770
ATP6V1A	bta-miR-2375	1	-0.227	-21.01	2268
ATP6V1B2	bta-miR-11999	1	-0.362	-20.91	1321
ATP6V1B2	bta-miR-2320-5p	1	-0.436	-20.83	1321
ATP6V1G2	bta-miR-2320-5p	1	-0.266	-21.99	1043
B3GALT2	bta-miR-10179-5p	1	-0.257	-24.79	1248
B4GALT4	bta-miR-2454-3p	1	-0.306	-23.67	776
B4GAT1	bta-miR-2454-3p	1	-0.292	-27.42	675
BDKRB2	bta-miR-2320-5p	1	-0.359	-25.34	918
BST1	bta-miR-2357	1	-0.303	-22.44	1315
BST1	bta-miR-2320-5p	1	-0.344	-21.12	1315
CACNA1B	bta-miR-6526	1	-0.245	-20.17	999
CACNA2D1	bta-miR-761	1	-0.371	-20.16	3956
CACNB1	bta-miR-761	1	-0.218	-22.18	999
CACNB3	bta-miR-11999	1	-0.262	-20.84	1053
CACNG6	bta-miR-11999	1	-0.39	-26.36	1838
CAMK2B	bta-miR-6526	1	-0.222	-33.95	1854
CAMK2G	bta-miR-6526	1	-0.237	-28.57	2033
CASP3	bta-miR-10179-5p	1	-0.29	-29.6	2115
CASP9	bta-miR-11999	1	-0.223	-23.01	2057
CCKBR	bta-miR-6526	1	-0.285	-22.07	999
CDC42	bta-miR-2375	1	-0.354	-21.23	2438
CDK2	bta-miR-11999	1	-0.277	-21.87	999
CDKN1A	bta-miR-11999	2	-0.601	-46.62	1757
CEPT1	bta-miR-2432	1	-0.213	-26.49	658
CERK	bta-miR-214	1	-0.205	-20.88	1875
CERS5	bta-miR-12055	1	-0.327	-23.35	903
CFL1	bta-miR-2357	1	-0.34	-21.25	500
CHAD	bta-miR-11999	1	-0.33	-21.46	999
CHMP4A	bta-miR-11999	1	-0.284	-24.16	250
CHMP4A	bta-miR-214	1	-0.331	-21.06	250
CHMP4A	bta-miR-761	1	-0.342	-20.37	250
CHMP7	bta-miR-2285s	1	-0.215	-24.59	1471
CHMP7	bta-miR-11999	1	-0.39	-20.73	1471
CKM	bta-miR-10179-5p	1	-0.291	-26.76	1259
CLTB	bta-miR-2375	1	-0.211	-20.18	2078
COL1A2	bta-miR-12055	1	-0.352	-22.26	302
COL1A2	bta-miR-2454-3p	1	-0.376	-20.15	302
COL27A1	bta-miR-2454-3p	2	-0.584	-41.82	1857
COL27A1	bta-miR-12055	1	-0.37	-23.95	1857
COX15	bta-miR-2375	1	-0.232	-21.9	531
COX4I1	bta-miR-2375	1	-0.25	-20.46	114
CREB3	bta-miR-2285s	1	-0.279	-21	289
CREB3L2	bta-miR-10179-5p	1	-0.205	-28.88	1254
CRK	bta-miR-10179-5p	1	-0.348	-20.01	2502
CSF1	bta-miR-6526	1	-0.397	-24.8	2129
CTBP1	bta-miR-761	1	-0.34	-25.51	704
CTBP2	bta-miR-6526	1	-0.297	-26.2	1179
CYBA	bta-miR-2320-5p	1	-0.294	-24.99	2505
CYC1	bta-miR-214	1	-0.249	-25.06	194
CYP19A1	bta-miR-2320-5p	1	-0.361	-23.82	3483
CYP21	bta-miR-2432	1	-0.27	-20.9	526
CYP27A1	bta-miR-10179-5p	1	-0.4	-28.35	195
CYP27B1	bta-miR-2902	1	-0.284	-27.11	1443
CYP2E1	bta-miR-2320-5p	1	-0.314	-31.19	334
CYTH2	bta-miR-10179-5p	1	-0.316	-24.24	480
CYTH3	bta-miR-761	1	-0.283	-22.23	999
DBI	bta-miR-2902	1	-0.219	-21.78	587
DCTD	bta-miR-10179-5p	1	-0.253	-25.76	1207
DHCR24	bta-miR-2320-5p	1	-0.216	-20.87	1132
DHCR7	bta-miR-10179-5p	1	-0.355	-24.63	1236
DHFR	bta-miR-2357	2	-0.419	-35.25	1517
DHRS3	bta-miR-6526	1	-0.354	-20.46	435
DHRS9	bta-miR-214	1	-0.223	-23.77	991
DPM2	bta-miR-10179-5p	1	-0.328	-31.53	562
DPM2	bta-miR-12055	1	-0.217	-20.34	562
ECHS1	bta-miR-2320-5p	1	-0.201	-22.82	569
EFNA1	bta-miR-2320-5p	1	-0.301	-28.27	823
EIF4E2	bta-miR-11977	1	-0.218	-22.36	2578
ELK1	bta-miR-11999	1	-0.211	-22.58	648
ELOVL1	bta-miR-761	1	-0.255	-21.97	707
ELOVL2	bta-miR-10179-5p	1	-0.298	-35.3	2518
ELOVL7	bta-miR-11999	2	-0.927	-36.57	2628
ENO1	bta-miR-761	1	-0.294	-27.29	346
ENPP1	bta-miR-2285s	1	-0.229	-20.43	389
EPOR	bta-miR-761	1	-0.329	-25.84	303
EPOR	bta-miR-214	1	-0.298	-20.14	303
EXOC7	bta-miR-10179-5p	2	-0.533	-57.99	2854
FABP5	bta-miR-507b	1	-0.368	-20.1	1363
FAH	bta-miR-11999	1	-0.455	-27.89	1389
FCGR2B	bta-miR-2432	1	-0.248	-20.5	496
FDFT1	bta-miR-2454-3p	1	-0.257	-22.42	667
FGF1	bta-miR-6526	1	-0.208	-21.12	3071
FGF22	bta-miR-2454-3p	1	-0.223	-25.26	747
FGFR2	bta-miR-2454-3p	1	-0.205	-21.16	1468
FLNB	bta-miR-11999	2	-0.697	-43.08	1538
FLNB	bta-miR-2454-3p	1	-0.262	-22.53	1538
FLNC	bta-miR-2454-3p	1	-0.27	-22.87	935
FLOT2	bta-miR-2320-5p	1	-0.239	-26.68	1248
FLT1	bta-miR-12055	1	-0.2	-25.4	2537
FLT4	bta-miR-10179-5p	1	-0.299	-30.61	1709
FN1	bta-miR-2902	1	-0.222	-20.3	687
FOSB	bta-miR-10179-5p	1	-0.334	-32.49	2166
FOSL1	bta-miR-10179-5p	1	-0.318	-27.23	1090
FOSL2	bta-miR-6526	1	-0.318	-24.99	1302
FOXO1	bta-miR-2320-5p	1	-0.404	-25.87	999
FPGT	bta-miR-2320-5p	1	-0.285	-21.74	1588
FZD1	bta-miR-12055	1	-0.403	-22.55	1771
GAB2	bta-miR-214	1	-0.245	-22.07	872
GADD45B	bta-miR-12055	1	-0.221	-20.78	656
GALC	bta-miR-12055	1	-0.468	-21.29	622
GALNT15	bta-miR-2375	1	-0.264	-24.1	2086
GALNT15	bta-miR-11999	1	-0.221	-21.84	2086
GALNT7	bta-miR-214	1	-0.225	-22.23	1435
GART	bta-miR-2357	1	-0.248	-20.28	590
GBA3	bta-miR-10179-5p	1	-0.415	-22.13	346
GBGT1	bta-miR-2320-5p	1	-0.301	-28.97	607
GBGT1	bta-miR-12055	1	-0.271	-23.81	607
GCLM	bta-miR-2375	1	-0.4	-21.05	535
GFPT2	bta-miR-2454-3p	1	-0.266	-25.35	804
GGT7	bta-miR-2454-3p	1	-0.23	-24.26	997
GHR	bta-miR-6526	2	-0.797	-50.49	1151
GIT2	bta-miR-12041	2	-0.468	-23.95	874
GK	bta-miR-2357	1	-0.257	-20.67	934
GLDC	bta-miR-2320-5p	1	-0.361	-20.15	738
GMDS	bta-miR-10179-5p	1	-0.268	-21.19	1029
GNA11	bta-miR-2454-3p	1	-0.203	-22.73	2086
GNA15	bta-miR-2320-5p	1	-0.29	-25.76	715
GNAI2	bta-miR-214	1	-0.216	-22.11	1022
GNAL	bta-miR-7864	1	-0.316	-20.5	1851
GNB1	bta-miR-11999	1	-0.222	-22.42	1648
GNG2	bta-miR-12055	1	-0.287	-21.98	326
GNG4	bta-miR-2375	1	-0.275	-20.98	3723
GNG7	bta-miR-10179-5p	1	-0.27	-28.36	3232
GOT2	bta-miR-10179-5p	1	-0.225	-21.06	1023
GPAM	bta-miR-10179-5p	1	-0.265	-21.47	1395
GPT2	bta-miR-10179-5p	1	-0.202	-24.52	1575
GRK1	bta-miR-10179-5p	1	-0.204	-29.14	1009
GRK1	bta-miR-6526	1	-0.351	-20.28	1009
GRK2	bta-miR-2320-5p	1	-0.22	-24.46	999
GRK5	bta-miR-2357	1	-0.311	-27.93	4266
GRK6	bta-miR-2320-5p	1	-0.216	-21.85	999
GSK3B	bta-miR-26a	1	-0.219	-25.17	641
GULO	bta-miR-10179-5p	1	-0.211	-26.96	650
HACD4	bta-miR-2320-5p	1	-0.231	-20.2	1277
HDC	bta-miR-11977	1	-0.255	-20.35	328
HK1	bta-miR-507b	1	-0.265	-22.7	2366
HMGCS2	bta-miR-2454-3p	1	-0.234	-31.8	489
HNF4A	bta-miR-761	1	-0.362	-21.3	995
HRH2	bta-miR-2454-3p	1	-0.249	-22.63	2490
HRH2	bta-miR-11977	1	-0.296	-20.75	2490
HSD17B6	bta-miR-11999	2	-0.697	-50.92	537
HSD17B6	bta-miR-2285s	2	-0.531	-31.48	537
HSD17B8	bta-miR-214	1	-0.352	-28.31	175
HTR4	bta-miR-2320-5p	2	-0.506	-50.69	2726
HTR7	bta-miR-12055	1	-0.289	-22.03	759
HYAL1	bta-miR-2357	1	-0.386	-22.45	533
HYAL3	bta-miR-214	1	-0.23	-26.87	426
IFNAR1	bta-miR-507b	1	-0.319	-20.31	1422
IFNAR2	bta-miR-11999	1	-0.302	-20.7	807
IFNGR1	bta-miR-2432	1	-0.406	-21.64	845
IKBKB	bta-miR-2320-5p	1	-0.25	-27.42	1172
IL2RB	bta-miR-11977	1	-0.257	-20.52	1489
IL2RB	bta-miR-761	1	-0.329	-20.29	1489
IL4R	bta-miR-2375	1	-0.242	-24.21	981
IL6R	bta-miR-2320-5p	1	-0.297	-26.36	3550
IL7R	bta-miR-2357	1	-0.282	-22.63	2003
IL7R	bta-miR-2320-5p	1	-0.394	-21.74	2003
IMPA2	bta-miR-10179-5p	1	-0.226	-25.97	1186
IMPDH1	bta-miR-10179-5p	1	-0.234	-32.73	754
INPP5D	bta-miR-6526	1	-0.239	-23.21	1205
INPP5E	bta-miR-761	1	-0.209	-20.66	671
INPP5K	bta-miR-11999	2	-0.618	-39.82	1248
INPPL1	bta-miR-2320-5p	1	-0.315	-21.65	958
IP6K3	bta-miR-11999	1	-0.351	-24.97	984
IQSEC3	bta-miR-11999	2	-0.641	-46.54	833
ITGA10	bta-miR-11999	2	-0.589	-38.27	1557
ITGA10	bta-miR-2902	1	-0.377	-20.47	1557
ITGA9	bta-miR-11999	1	-0.321	-21.93	2366
ITGB3	bta-miR-11999	2	-0.514	-38	3320
ITPA	bta-miR-2432	1	-0.278	-37.3	292
ITPR1	bta-miR-11999	1	-0.304	-22.58	213
ITPR3	bta-miR-2357	1	-0.26	-24.84	284
ITPR3	bta-miR-12055	1	-0.22	-20.18	284
IVD	bta-miR-2320-5p	3	-0.661	-75.1	1604
JAK1	bta-miR-2320-5p	1	-0.261	-22.51	1313
JAK3	bta-miR-12055	1	-0.215	-20.38	1225
JUN	bta-miR-10179-5p	1	-0.252	-24.77	771
KITLG	bta-miR-10179-5p	1	-0.243	-23.24	1193
KITLG	bta-miR-7864	1	-0.249	-21.85	1193
LALBA	bta-miR-761	1	-0.241	-22.2	678
LAMC1	bta-miR-2320-5p	1	-0.273	-21.38	2774
LAMTOR3	bta-miR-10179-5p	1	-0.294	-24.78	936
LIMK1	bta-miR-2285s	1	-0.201	-21.61	1141
LPCAT1	bta-miR-2902	1	-0.277	-23.22	1876
LSS	bta-miR-12041	1	-0.284	-30.47	1976
LSS	bta-miR-2375	1	-0.208	-20.71	1976
LYN	bta-miR-2375	1	-0.38	-25.3	1210
MAP3K14	bta-miR-11977	1	-0.333	-22.82	1436
MAP3K3	bta-miR-6526	1	-0.277	-26.12	2519
MAP3K3	bta-miR-2320-5p	1	-0.201	-22.48	2519
MAP3K8	bta-miR-507b	1	-0.474	-23.19	1014
MAP4K1	bta-miR-2320-5p	1	-0.238	-20.35	1106
MAPK8IP3	bta-miR-761	1	-0.211	-23.93	1456
MAPK8IP3	bta-miR-10179-5p	1	-0.208	-21.68	1456
MAT1A	bta-miR-2357	1	-0.306	-23.75	1994
MAT2A	bta-miR-12041	1	-0.221	-20.81	1515
MCL1	bta-miR-2320-5p	1	-0.411	-27.39	2641
MCL1	bta-miR-2902	1	-0.257	-23.24	2641
MINPP1	bta-miR-2375	1	-0.208	-26.37	3982
MLST8	bta-miR-12041	1	-0.317	-22.26	471
MRAS	bta-miR-11999	2	-0.421	-37.99	3244
MRAS	bta-miR-6526	1	-0.327	-25.42	3244
MTCP1	bta-miR-214	1	-0.245	-25.03	1466
MTHFR	bta-miR-2320-5p	1	-0.268	-26.36	3949
MTHFS	bta-miR-11999	1	-0.221	-21.52	1294
MTMR1	bta-miR-214	1	-0.264	-23.05	866
MTMR2	bta-miR-6526	1	-0.222	-20.5	2440
MTMR3	bta-miR-2285s	1	-0.266	-21.55	2096
MTMR3	bta-miR-11999	1	-0.46	-20.95	2096
MTMR4	bta-miR-2454-3p	1	-0.277	-24.78	2255
NADK2	bta-miR-2357	1	-0.332	-23.02	1939
NAT1	bta-miR-2375	1	-0.279	-22.27	1531
NCF2	bta-miR-12055	1	-0.281	-20.04	1954
NDST1	bta-miR-2357	1	-0.355	-21.61	2519
NDUFS4	bta-miR-2454-3p	1	-0.236	-21.57	1202
NDUFS6	bta-miR-761	1	-0.229	-20.89	816
NEU1	bta-miR-11999	1	-0.201	-24.21	504
NKD1	bta-miR-2320-5p	1	-0.243	-28.61	3151
NMNAT2	bta-miR-10179-5p	1	-0.33	-27.63	1031
NMNAT2	bta-miR-214	1	-0.359	-20.87	1031
NOS3	bta-miR-2454-3p	1	-0.26	-25.69	2394
NR1H3	bta-miR-2454-3p	1	-0.304	-32.88	999
NRAS	bta-miR-2320-5p	1	-0.476	-21.97	3478
NTRK2	bta-miR-2320-5p	1	-0.432	-30.59	999
OGDH	bta-miR-2320-5p	2	-0.508	-45.1	977
ORAI1	bta-miR-11999	1	-0.37	-21.76	999
P2RX5	bta-miR-6526	1	-0.206	-24.21	3264
P2RX6	bta-miR-11999	1	-0.305	-21.74	999
P4HA3	bta-miR-214	2	-0.536	-42	537
P4HA3	bta-miR-761	2	-0.589	-41.98	537
P4HA3	bta-miR-12055	1	-0.316	-20.54	537
PAFAH1B1	bta-miR-2285s	1	-0.282	-22.82	3694
PAFAH1B2	bta-miR-2375	1	-0.203	-25.43	1094
PAFAH1B3	bta-miR-10179-5p	1	-0.21	-33.97	439
PAK1	bta-miR-214	1	-0.224	-20.72	1227
PAK4	bta-miR-2375	1	-0.273	-26.9	832
PAK5	bta-miR-2375	1	-0.278	-23.96	2142
PAK6	bta-miR-6526	1	-0.275	-23.01	1384
PANK3	bta-miR-2375	1	-0.251	-20.14	1105
PARD6G	bta-miR-12055	1	-0.23	-20.37	2010
PDE3B	bta-miR-2320-5p	1	-0.313	-22.16	180
PDGFB	bta-miR-11999	1	-0.298	-26.18	1574
PDXP	bta-miR-507b	2	-0.433	-35.36	988
PDXP	bta-miR-11999	1	-0.356	-23.06	988
PDXP	bta-miR-2320-5p	1	-0.327	-22.95	988
PFKFB2	bta-miR-11999	1	-0.208	-21.5	1847
PFKFB3	bta-miR-2454-3p	2	-0.549	-42.36	1385
PFKFB4	bta-miR-214	1	-0.207	-22.6	1894
PGAM1	bta-miR-761	1	-0.236	-29.72	912
PGF	bta-miR-761	2	-0.577	-41	715
PHLPP1	bta-miR-12041	1	-0.226	-27.73	898
PHLPP1	bta-miR-214	1	-0.214	-22.33	898
PIGH	bta-miR-2454-3p	1	-0.301	-20.87	550
PIGP	bta-miR-2454-3p	1	-0.229	-31.53	3712
PIGQ	bta-miR-214	1	-0.216	-24.12	1159
PIGQ	bta-miR-761	1	-0.216	-22.18	1159
PIP4K2A	bta-miR-2357	1	-0.273	-22.46	845
PKM	bta-miR-10179-5p	1	-0.349	-23.31	636
PLA2G2E	bta-miR-7864	1	-0.242	-21.57	1043
PLA2G3	bta-miR-2454-3p	1	-0.292	-21.02	944
PLCB1	bta-miR-12041	1	-0.229	-24.34	1068
PLCB2	bta-miR-2320-5p	1	-0.223	-27.02	1700
PLCD4	bta-miR-2320-5p	1	-0.244	-25.24	601
PLCG1	bta-miR-6526	1	-0.217	-28.47	1561
PLD2	bta-miR-214	1	-0.211	-23.84	566
PLIN1	bta-miR-2902	1	-0.266	-20.49	1558
PNPLA2	bta-miR-10179-5p	1	-0.297	-33.07	494
POLA1	bta-miR-2285s	1	-0.281	-21.22	1986
POLD3	bta-miR-2320-5p	1	-0.22	-23.21	2028
POLE	bta-miR-2375	1	-0.29	-22.07	571
POLR1D	bta-miR-10179-5p	1	-0.421	-23.36	191
POLR2K	bta-miR-2320-5p	1	-0.358	-21.01	1378
PPARD	bta-miR-11977	1	-0.288	-20.61	1684
PPARG	bta-miR-6526	1	-0.202	-24.01	1454
PPARGC1A	bta-miR-2375	1	-0.217	-20.94	3841
PPIP5K1	bta-miR-2320-5p	1	-0.333	-23.13	1033
PPP1R3C	bta-miR-2375	1	-0.264	-23.45	1519
PPP1R3E	bta-miR-12055	1	-0.294	-32.07	1439
PPP1R3F	bta-miR-214	1	-0.215	-24.22	1077
PPP2CA	bta-miR-761	1	-0.25	-22.08	769
PPP2CB	bta-miR-761	1	-0.259	-20.83	628
PPP2R1B	bta-miR-761	1	-0.218	-20.67	2308
PPP3R1	bta-miR-12055	1	-0.222	-23.25	2105
PRIM2	bta-miR-7864	1	-0.228	-27.94	395
PRIM2	bta-miR-2375	1	-0.258	-23.84	395
PRKACB	bta-miR-2320-5p	1	-0.379	-21.39	2071
PRKAG3	bta-miR-2320-5p	1	-0.285	-26.99	869
PRLR	bta-miR-2357	1	-0.289	-20.92	1450
PSEN1	bta-miR-761	1	-0.216	-25.96	1092
PTGES2	bta-miR-11977	1	-0.24	-20.8	528
PTGFR	bta-miR-2357	1	-0.33	-30.31	1104
PTGS1	bta-miR-2320-5p	1	-0.225	-22.76	774
PTGS2	bta-miR-2285s	1	-0.242	-22.39	1563
PTPN5	bta-miR-6526	1	-0.257	-28.82	1087
PTPN7	bta-miR-10179-5p	1	-0.224	-33.22	1151
PTPRF	bta-miR-214	1	-0.231	-24.33	1595
PYCR1	bta-miR-10179-5p	1	-0.347	-24.53	645
PYCR2	bta-miR-10179-5p	1	-0.252	-26.56	533
RAB11B	bta-miR-2357	1	-0.284	-21.65	2499
RAB11B	bta-miR-7864	1	-0.236	-21.27	2499
RAB11FIP5	bta-miR-214	1	-0.367	-20.75	1985
RAB14	bta-miR-2285s	1	-0.262	-23.62	2081
RAB22A	bta-miR-2357	1	-0.301	-22.01	1558
RAB2A	bta-miR-11977	1	-0.377	-27.33	1109
RAB8A	bta-miR-2320-5p	1	-0.205	-26.76	999
RAP1A	bta-miR-2285s	2	-0.537	-36.54	4023
RAP1A	bta-miR-761	1	-0.402	-21.02	4023
RAP1A	bta-miR-10179-5p	1	-0.205	-20.2	4023
RAPGEF1	bta-miR-6526	1	-0.324	-20.1	2113
RASGRP3	bta-miR-2375	1	-0.207	-20.24	519
RDH12	bta-miR-12055	1	-0.275	-20.87	756
RNF41	bta-miR-2320-5p	1	-0.285	-23.99	976
RPIA	bta-miR-2320-5p	1	-0.405	-20.59	249
RPS6KA1	bta-miR-10179-5p	1	-0.22	-29.72	826
RPS6KA1	bta-miR-2454-3p	1	-0.261	-20.35	826
RPTOR	bta-miR-11977	1	-0.274	-24.42	306
RRM2	bta-miR-2285s	1	-0.254	-20.16	1865
RXRA	bta-miR-2454-3p	1	-0.294	-20.77	3279
SARDH	bta-miR-2454-3p	1	-0.204	-25.1	1172
SCD	bta-miR-2320-5p	1	-0.247	-23.48	3872
SCIN	bta-miR-11999	1	-0.358	-20.43	1736
SFRP1	bta-miR-2320-5p	1	-0.247	-22.13	3102
SGPL1	bta-miR-12041	1	-0.352	-25.83	2279
SGPL1	bta-miR-10179-5p	1	-0.315	-20.81	2279
SH3KBP1	bta-miR-2454-3p	2	-0.638	-35.62	1000
SH3KBP1	bta-miR-2320-5p	1	-0.243	-22.45	1000
SH3KBP1	bta-miR-11999	1	-0.2	-21.49	1000
SHC1	bta-miR-2320-5p	1	-0.338	-28.69	1506
SIRPB1	bta-miR-2454-3p	1	-0.227	-21.2	561
SLC27A4	bta-miR-2357	1	-0.293	-22	656
SLC27A6	bta-miR-2454-3p	1	-0.38	-23.26	270
SLC8A3	bta-miR-2375	1	-0.266	-20.44	1719
SMAD4	bta-miR-6526	1	-0.244	-21.9	1317
SMAP2	bta-miR-10179-5p	1	-0.33	-21.65	1240
SMPD1	bta-miR-12055	1	-0.307	-23.38	354
SMPD4	bta-miR-10179-5p	1	-0.424	-36.49	823
SNX3	bta-miR-10179-5p	2	-0.475	-39.99	654
SOST	bta-miR-2454-3p	1	-0.2	-25.35	1348
SOST	bta-miR-2902	1	-0.336	-21	1348
SPI1	bta-miR-214	1	-0.229	-24.75	1032
ST3GAL5	bta-miR-2902	1	-0.365	-21.23	218
ST6GALNAC5	bta-miR-11977	1	-0.433	-22.14	472
STAT2	bta-miR-10179-5p	1	-0.293	-26.3	811
STIM2	bta-miR-761	1	-0.269	-24.04	979
STK3	bta-miR-2902	1	-0.431	-29.71	1209
STRADA	bta-miR-11999	1	-0.454	-22.59	999
STRADB	bta-miR-761	1	-0.247	-25.44	718
SYK	bta-miR-12055	1	-0.277	-23.2	542
SYK	bta-miR-2454-3p	1	-0.289	-22.57	542
TAOK2	bta-miR-2320-5p	1	-0.201	-26.95	720
TBL1XR1	bta-miR-2902	1	-0.455	-20.47	774
TBXAS1	bta-miR-2902	1	-0.21	-23.56	361
TCF7	bta-miR-10179-5p	1	-0.329	-31.22	1570
TCF7	bta-miR-6526	1	-0.393	-21.49	1570
THBS2	bta-miR-214	1	-0.203	-20.57	1258
TLN1	bta-miR-2320-5p	1	-0.202	-22.13	431
TLR2	bta-miR-12055	1	-0.236	-25.66	961
TMEM86B	bta-miR-6526	1	-0.352	-22.05	2099
TNFRSF1A	bta-miR-10179-5p	1	-0.261	-34.21	712
TNFRSF1A	bta-miR-2320-5p	1	-0.303	-31.88	712
TSHR	bta-miR-12055	1	-0.247	-23.23	748
UAP1L1	bta-miR-10179-5p	1	-0.208	-21.88	4108
ULK3	bta-miR-11999	1	-0.282	-21.66	1113
UPB1	bta-miR-761	1	-0.284	-25.03	155
UPB1	bta-miR-214	1	-0.326	-24.85	155
UPP2	bta-miR-507b	1	-0.218	-20.4	1106
UPRT	bta-miR-2432	1	-0.328	-20.6	1944
URAD	bta-miR-12055	1	-0.329	-28.07	992
URAD	bta-miR-2454-3p	1	-0.265	-20.79	992
VAV1	bta-miR-11977	1	-0.263	-21.35	261
VCL	bta-miR-2902	1	-0.279	-21.48	1926
VEGFD	bta-miR-11999	1	-0.223	-25.62	685
VPS25	bta-miR-2357	1	-0.329	-20.64	693
VPS25	bta-miR-11999	1	-0.398	-20.51	693
VPS26A	bta-miR-11999	1	-0.341	-21.56	1599
VPS36	bta-miR-2357	1	-0.311	-20.78	2960
VPS37B	bta-miR-2902	1	-0.305	-36.8	1702
VPS37D	bta-miR-11999	1	-0.327	-21.4	729
VPS45	bta-miR-761	1	-0.36	-20.11	920
VPS4A	bta-miR-761	1	-0.232	-25.29	855
VPS4A	bta-miR-214	1	-0.2	-24.18	855
VTA1	bta-miR-2357	1	-0.299	-20.52	1171
WASF3	bta-miR-10179-5p	1	-0.352	-20.22	2911
WNT4	bta-miR-11999	1	-0.248	-21.08	2239
XDH	bta-miR-10179-5p	1	-0.345	-20.33	461
ZFYVE27	bta-miR-10179-5p	1	-0.255	-29.96	1510
